# Supplementary material for: Conditional Wwox Deletion in Mouse Mammary Gland by Means of Two Cre Recombinase Approaches
Source: PLoS One. 2012 May 4;7(5):e36618. doi: 10.1371/journal.pone.0036618 (PMC3344920; doi:10.1371/journal.pone.0036618)
Supplement: Table S1 — List of 913 probes from Affymetrix gene expression profile differentially expressed between Wwox KO and Wwox WT mammary gland epithelium (p<0.01; 2 fold changes). (XLS) [file pone.0036618.s003.xls]

## Sheet: 0.01_& FC>2
Name	WT1	WT2	WT3	KO5	KO6	KO7	mean.WT	mean.KO	diff.group	foldchange	p.value	t.stat	Representative.Public.ID	UniGene.ID	Gene.Symbol	Gene.Title	Chromosomal.Location	Entrez.Gene	gene.label
1418287_a_at	7.39674	7.55355	9.18179	12.2824	13.179	12.2244	8.04403	12.5619	4.51788	22.9096	2.53931e-05	9.26783	NM_007769	Mm.4138	Dmbt1	deleted in malignant brain tumors 1	chr7 F4	12945	Dmbt1
1418188_a_at	9.45074	7.64352	7.04835	12.2823	11.655	12.2021	8.04754	12.0465	3.99895	15.9883	0.000145408	7.14439	AF146523	Mm.298256	Malat1	metastasis associated lung adenocarcinoma transcript 1 (non-coding RNA)	chr19 A	72289	Malat1
1418189_s_at	10.6453	9.02928	8.10799	13.307	12.4955	13.0321	9.26085	12.9449	3.68403	12.8529	0.000315975	6.33394	AF146523	Mm.298256	Malat1	metastasis associated lung adenocarcinoma transcript 1 (non-coding RNA)	chr19 A	72289	Malat1
1449104_at	6.5975	6.34043	9.43072	10.6487	10.9154	11.1681	7.45621	10.9107	3.45451	10.9626	0.00205511	4.64485	NM_023478	Mm.46214	Upk3a	uroplakin 3A	---	22270	Upk3a
1438403_s_at	8.23925	7.34233	7.40358	11.3048	10.471	11.2491	7.66172	11.0083	3.34658	10.1723	8.13544e-06	10.9239	BF537798	Mm.298256	Malat1	metastasis associated lung adenocarcinoma transcript 1 (non-coding RNA)	chr19 A	72289	Malat1
1438009_at	8.3725	6.86536	8.27472	10.6714	10.6478	11.7923	7.83753	11.0372	3.19962	9.1872	0.000182732	6.89812	W91024	Mm.250564	Gm11276 /// Hist1h2ad /// Hist1h2ao	predicted gene 11276 /// histone cluster 1, H2ad /// histone cluster 1, H2ao	chr13 A3.1	319165 /// 319171 /// 665433	Gm11276 /// Hist1h2ad /// Hist1h2ao
1442083_at	6.91265	5.63433	4.69536	9.13221	8.74663	8.87478	5.74745	8.91787	3.17043	9.00313	0.000276055	6.46978	BB036922	Mm.477997	Rsrc2	arginine/serine-rich coiled-coil 2	chr5 F	208606	Rsrc2
1426004_a_at	9.76553	7.0852	8.5029	11.3587	11.7532	11.702	8.45121	11.6046	3.15343	8.8977	0.000861504	5.38719	AF114266	Mm.330731	Tgm2	transglutaminase 2, C polypeptide	chr2 H1|2 89.0 cM	21817	Tgm2
1427262_at	9.20972	7.86942	6.97457	10.7765	10.495	11.1646	8.0179	10.812	2.79414	6.93617	0.00076314	5.49616	L04961	Mm.274770	Xist	inactive X specific transcripts	chrX D	213742	Xist
1437001_at	7.51404	4.84648	4.78667	8.53402	8.17834	8.63168	5.71573	8.44801	2.73228	6.64507	0.00444904	4.03627	BQ173949	Mm.394930	Gsk3b	glycogen synthase kinase 3 beta	chr16 B4	56637	Gsk3b
1436746_at	7.31671	6.15105	5.78093	9.15321	8.97642	9.26116	6.41623	9.13026	2.71403	6.56153	0.000100697	7.55475	BI692255	Mm.333349	Wnk1	WNK lysine deficient protein kinase 1	chr6 F1	232341	Wnk1
1421955_a_at	8.90207	7.48483	7.87932	10.8497	10.4228	11.0257	8.08874	10.7661	2.67732	6.39668	9.47095e-05	7.62499	NM_010890	Mm.279923	Nedd4	neural precursor cell expressed, developmentally down-regulated 4	chr9 D|9 40.0 cM	17999	Nedd4
1453512_at	5.0902	4.01315	3.45898	6.72064	6.62008	7.24059	4.18744	6.86043	2.67299	6.3775	0.000196792	6.81963	AK017401	---	5830407P18Rik	RIKEN cDNA 5830407P18 gene	---	78818	5830407P18Rik
1450459_at	7.04837	5.25357	6.34782	8.92513	8.57439	9.11051	6.21659	8.87001	2.65342	6.29159	0.000288427	6.42546	NM_023220	Mm.269928	2010106G01Rik	RIKEN cDNA 2010106G01 gene	chr2 F3	66552	2010106G01Rik
1425809_at	7.02641	7.2379	6.58622	10.0503	9.09108	9.6519	6.95018	9.59776	2.64758	6.26616	1.58258e-05	9.92686	BC018558	Mm.582	Fabp4	fatty acid binding protein 4, adipocyte	chr3 A1|3 13.9 cM	11770	Fabp4
1452378_at	6.96807	5.32825	5.21207	8.65296	7.63643	8.91633	5.83613	8.40191	2.56578	5.92073	0.00138548	4.97334	AW012617	Mm.298256	Malat1	metastasis associated lung adenocarcinoma transcript 1 (non-coding RNA)	chr19 A	72289	Malat1
1440417_at	6.86901	5.45594	5.45176	8.57124	8.17699	8.72106	5.92557	8.48976	2.5642	5.91426	0.000209571	6.75355	BG918834	---	D19Ertd409e	DNA segment, Chr 19, ERATO Doi 409, expressed	chr19 43.0 cM	52016	D19Ertd409e
1424768_at	6.84864	6.27723	6.09248	9.34948	8.75084	8.74888	6.40612	8.94973	2.54362	5.83049	1.08754e-05	10.4785	BI248947	Mm.308134	Cald1	caldesmon 1	chr6 B1|6 11.5 cM	109624	Cald1
1428016_a_at	6.40451	4.50907	4.87926	8.02324	7.81362	7.5516	5.26428	7.79615	2.53187	5.7832	0.000654445	5.63634	BC028444	Mm.181396	Rasip1	Ras interacting protein 1	chr7 B2	69903	Rasip1
1456610_at	10.3443	8.86262	8.43664	11.741	11.7666	11.5643	9.21451	11.6906	2.47612	5.56399	0.00065104	5.64113	AW763746	Mm.261201	Kdm6b	KDM1 lysine (K)-specific demethylase 6B	chr11 B3	216850	Kdm6b
1449311_at	7.22594	6.10809	5.33628	8.68118	8.62677	8.77377	6.22344	8.69391	2.47047	5.54224	0.000476774	5.93284	NM_007520	Mm.26147	Bach1	BTB and CNC homology 1	chr16 C3.3	12013	Bach1
1456746_a_at	5.08538	4.30361	5.14101	7.34633	7.08946	7.4837	4.84333	7.3065	2.46316	5.51424	1.14214e-05	10.405	BB334959	Mm.283879	Cd99l2	CD99 antigen-like 2	chrX A6-B	171486	Cd99l2
1455827_at	9.17943	7.69361	7.59756	10.6509	10.6636	10.458	8.15686	10.5908	2.43396	5.40373	0.000359337	6.20655	BB003847	Mm.238266	Mbnl2	muscleblind-like 2	chr14 E4	105559	Mbnl2
1443332_at	4.24407	4.22778	4.12299	7.69375	5.21527	6.84277	4.19828	6.58393	2.38565	5.22578	0.00285897	4.37939	BB157520	Mm.437968	---	---	---	---	1443332_at
1437082_at	6.30915	4.12195	4.3138	7.2183	6.79897	7.87093	4.91497	7.29607	2.3811	5.20934	0.00377333	4.16249	BB246410	Mm.46044	Akap9	A kinase (PRKA) anchor protein (yotiao) 9	chr5 A2	100986	Akap9
1425329_a_at	6.46927	5.45465	5.47027	8.45668	8.14227	7.91507	5.79806	8.17134	2.37328	5.18117	5.80004e-05	8.2061	AF332060	Mm.22560	Cyb5r3	cytochrome b5 reductase 3	chr15 45.2 cM	109754	Cyb5r3
1417623_at	10.3832	9.42108	10.1837	12.2691	12.3079	12.5022	9.99598	12.3597	2.36376	5.14711	1.77304e-05	9.76487	BG069505	Mm.399997	Slc12a2	solute carrier family 12, member 2	chr18 D3|18 32.0 cM	20496	Slc12a2
1416501_at	7.20967	5.3551	5.09983	8.30773	7.92599	8.51911	5.8882	8.25094	2.36274	5.14347	0.00220576	4.58726	NM_011062	Mm.10504	Pdpk1	3-phosphoinositide dependent protein kinase-1	chr17 A3.3	18607	Pdpk1
1416661_at	6.84984	5.30716	4.99488	8.18927	7.67501	8.32226	5.71729	8.06218	2.34488	5.0802	0.00114979	5.13332	AW701127	Mm.2238	Eif3a	eukaryotic translation initiation factor 3, subunit A	chr19 D	13669	Eif3a
1437110_at	7.71103	6.51128	5.65373	9.15069	8.63973	9.09753	6.62535	8.96265	2.3373	5.05357	0.00130737	5.02279	BM232998	Mm.333515	2810474O19Rik	RIKEN cDNA 2810474O19 gene	chr6 G3	67246	2810474O19Rik
1438739_at	5.95936	4.55697	4.32554	7.36342	6.7327	7.68555	4.94729	7.26056	2.31327	4.97007	0.000987909	5.26581	BM237919	Mm.442804	---	---	---	---	1438739_at
1419256_at	7.41595	6.74869	6.40757	9.23606	8.90398	9.28523	6.8574	9.14175	2.28435	4.87145	3.1159e-05	8.99454	BM213516	Mm.123110	Spnb2	spectrin beta 2	chr11 A3.3|11 13.0 cM	20742	Spnb2
1453524_at	5.33035	4.32276	3.68992	7.08127	6.06586	6.96983	4.44768	6.70565	2.25798	4.78321	0.00107265	5.19369	BB548904	Mm.223744	Kif5b	Kinesin family member 5B	chr18 1.0 cM	16573	Kif5b
1439477_at	9.37277	7.76103	6.99845	10.1592	9.95327	10.7321	8.04408	10.2815	2.23743	4.71556	0.00433699	4.05569	BB047737	Mm.384918	Ube2b	ubiquitin-conjugating enzyme E2B, RAD6 homology (S. cerevisiae)	chr11 B1.3	22210	Ube2b
1418849_x_at	3.88363	4.35093	4.94446	7.02641	6.2546	6.56956	4.393	6.61686	2.22385	4.67139	0.000104011	7.51785	AB056091	Mm.8728	Aqp7	aquaporin 7	chr4 B1	11832	Aqp7
1415859_at	8.3515	7.22298	6.6263	9.51446	9.28724	10.044	7.40026	9.61524	2.21498	4.64274	0.000959985	5.29109	BB858329	Mm.22776	Eif3c	eukaryotic translation initiation factor 3, subunit C	---	56347	Eif3c
1456070_at	6.90572	5.98493	5.51793	8.71145	8.19299	8.12851	6.13619	8.34432	2.20813	4.62074	0.000286094	6.43365	AI507538	Mm.431266	Ptprg	protein tyrosine phosphatase, receptor type, G	chr14 A2|14 2.0 cM	19270	Ptprg
1420973_at	7.73943	6.99283	6.34643	9.22004	9.08754	9.3913	7.02623	9.23296	2.20673	4.61627	0.000176358	6.93595	BB699910	Mm.440357	Arid5b /// LOC100044968	AT rich interactive domain 5B (MRF1-like) /// similar to modulator recognition factor 2	chr10 B5.1	100044968 /// 71371	Arid5b /// LOC100044968
1419157_at	6.15275	5.42202	5.75611	7.75728	7.36405	8.80692	5.77696	7.97608	2.19913	4.59201	0.000440617	6.0083	AI428101	Mm.240627	Sox4	SRY-box containing gene 4	chr13 A3-A5|13 20.0 cM	20677	Sox4
1420841_at	8.23696	6.32077	6.10325	9.02827	8.94942	9.27443	6.88699	9.08404	2.19705	4.5854	0.00324928	4.27868	BF235516	Mm.29855	Ptprf	protein tyrosine phosphatase, receptor type, F	chr4 C6-D1	19268	Ptprf
1436713_s_at	5.153	4.87803	4.93058	7.48981	6.89864	7.14768	4.9872	7.17871	2.19151	4.56783	2.54429e-06	12.884	BM119226	Mm.289645	Meg3	maternally expressed 3	chr12 F1|12 54.0 cM	17263	Meg3
1425711_a_at	6.91726	4.96483	5.24991	8.04016	7.76443	7.87555	5.71067	7.89338	2.18271	4.54007	0.00187322	4.7209	M94335	Mm.6645	Akt1	thymoma viral proto-oncogene 1	chr12 F1|12 57.0 cM	11651	Akt1
1455026_at	6.24973	4.9365	4.91097	7.7037	7.5369	7.37454	5.36573	7.53838	2.17265	4.50851	0.000336928	6.2701	BE947961	Mm.23879	Sbno1	sno, strawberry notch homolog 1 (Drosophila)	chr5 F	243272	Sbno1
1437633_at	7.0576	6.14077	5.39134	8.3633	8.25585	8.46881	6.19657	8.36265	2.16608	4.48802	0.00052088	5.84897	BB320513	Mm.31567	Ankrd11	ankyrin repeat domain 11	chr8 E2	77087	Ankrd11
1456256_at	7.63341	7.00808	6.61558	9.02268	8.66453	10.0456	7.08569	9.24427	2.15857	4.46473	0.000696641	5.57905	BM242785	Mm.271222	Eif5	eukaryotic translation initiation factor 5	chr12 F1|12 57.0 cM	217869	Eif5
1416365_at	12.0386	10.4693	10.334	13.0217	12.8604	13.4162	10.9473	13.0994	2.15213	4.44485	0.00136477	4.98615	BI154147	Mm.2180	Hsp90ab1	heat shock protein 90 alpha (cytosolic), class B member 1	chr17 B3|17 15.0 cM	15516	Hsp90ab1
1454295_at	6.66342	5.77964	5.35839	8.23657	7.54763	8.39674	5.93381	8.06031	2.1265	4.36656	0.0004508	5.98637	BB041915	---	Nrip1	nuclear receptor interacting protein 1	chr16 C3.1	268903	Nrip1
1458599_at	5.00863	4.43262	4.67249	6.76296	6.60197	7.09572	4.70458	6.82022	2.11564	4.33382	6.88046e-06	11.1886	BB009155	---	---	---	---	---	1458599_at
1416568_a_at	7.90317	6.66795	5.85499	8.94554	8.43952	9.31837	6.80871	8.90114	2.09244	4.26468	0.0031582	4.30095	AW228855	Mm.297078	Acin1	apoptotic chromatin condensation inducer 1	chr14 C3	56215	Acin1
1440801_s_at	6.503	4.37672	5.39112	7.2215	7.16541	8.16106	5.42361	7.51599	2.09237	4.26449	0.00451718	4.02471	BB391602	Mm.285619	Adrbk2	adrenergic receptor kinase, beta 2	chr5 F|5 60.0 cM	320129	Adrbk2
1436858_at	7.14034	6.13345	6.15585	8.47036	8.68529	8.50562	6.47655	8.55376	2.07721	4.21991	8.30567e-05	7.7772	BB003847	Mm.238266	Mbnl2	muscleblind-like 2	chr14 E4	105559	Mbnl2
1440573_at	5.59652	4.60704	4.6723	7.50776	6.23112	7.35196	4.95862	7.03028	2.07166	4.20369	0.000940469	5.30924	BB037335	Mm.461760	Gm2590	predicted gene 2590	chr13 D1|13	100040086	Gm2590
1426360_at	7.69393	6.2887	6.46169	8.87797	8.45007	9.32618	6.81477	8.88474	2.06996	4.19876	0.000904496	5.34382	AV328883	Mm.245357	Zc3h11a	zinc finger CCCH type containing 11A	chr1 E4	70579	Zc3h11a
1460295_s_at	7.50559	5.35122	5.65908	8.51936	8.35117	7.83082	6.17197	8.23378	2.06182	4.17512	0.00525393	3.91066	AA717838	Mm.4364	Il6st	interleukin 6 signal transducer	chr13 D2.2|13 67.0 cM	16195	Il6st
1449682_s_at	5.27047	3.71125	3.86621	6.16772	6.46145	6.37928	4.28264	6.33615	2.05351	4.15114	0.00088746	5.36072	C79445	Mm.379227	Tubb2a-ps2 /// Tubb2b	tubulin, beta 2a, pseudogene 2 /// tubulin, beta 2B	chr12 A1.1 /// chr13 A4	627110 /// 73710	Tubb2a-ps2 /// Tubb2b
1455905_at	5.00304	5.00265	4.05636	6.70622	6.2617	7.24365	4.68735	6.73719	2.04984	4.1406	0.000336896	6.2702	BI437883	Mm.237103	2610507B11Rik	RIKEN cDNA 2610507B11 gene	chr11 B5|11 44.93 cM	72503	2610507B11Rik
1460729_at	6.17198	4.71884	4.48473	7.4452	6.77122	7.28639	5.12518	7.1676	2.04242	4.11936	0.00174771	4.77827	BI662863	Mm.6710	Rock1	Rho-associated coiled-coil containing protein kinase 1	chr18 A2	19877	Rock1
1420941_at	7.55464	6.61193	6.46488	9.46404	7.9664	9.2974	6.87715	8.90928	2.03213	4.09008	0.00214191	4.61112	BF585144	Mm.20954	Rgs5	regulator of G-protein signaling 5	chr1 H2|1 86.5 cM	19737	Rgs5
1450032_at	6.23586	5.2833	5.20543	7.55151	7.43972	7.82571	5.57486	7.60565	2.03078	4.08626	0.000118009	7.37535	NM_033314	Mm.207106	Slco2a1	solute carrier organic anion transporter family, member 2a1	chr9 F1|9 51.0 cM	24059	Slco2a1
1455151_at	5.04754	3.65324	2.95913	5.9895	5.42629	6.28708	3.88664	5.90096	2.01432	4.0399	0.00441284	4.04248	C79026	Mm.46044	Akap9	A kinase (PRKA) anchor protein (yotiao) 9	chr5 A2	100986	Akap9
1436983_at	8.41524	7.15345	6.27363	9.23616	9.03213	9.61651	7.28077	9.29493	2.01416	4.03945	0.00379401	4.15827	BG069466	Mm.132238	Crebbp	CREB binding protein	chr16 A1	12914	Crebbp
1459371_at	4.49081	3.78621	3.45898	6.28292	5.30699	6.17062	3.912	5.92018	2.00818	4.02274	0.000431878	6.02758	BB458938	---	---	---	---	---	1459371_at
1451961_a_at	5.76508	5.20473	5.53547	7.86477	7.85674	6.80537	5.50176	7.50896	2.0072	4.02001	0.000227776	6.6668	L07509	Mm.252063	Mbp	myelin basic protein	chr18 E2-E4|18 55.0 cM	17196	Mbp
1418908_at	7.15226	5.7088	5.69312	8.30117	8.27525	7.98194	6.18473	8.18612	2.00139	4.00386	0.000934778	5.31461	NM_013626	Mm.5121	Pam	peptidylglycine alpha-amidating monooxygenase	chr1 D|1 57.5 cM	18484	Pam
1444021_at	7.43061	6.38902	6.41907	8.98258	8.45525	8.80119	6.74623	8.74634	2.0001	4.00029	0.000194428	6.83238	AW741388	---	---	---	---	---	1444021_at
1446512_at	5.78763	4.4805	4.48827	7.21655	6.19787	7.34077	4.9188	6.9184	1.9996	3.99889	0.00197167	4.67878	BB439838	Mm.27804	Zc3h15	zinc finger CCCH-type containing 15	chr2 E1	69082	Zc3h15
1439535_at	7.73943	6.3609	6.4075	8.88478	8.63915	8.95961	6.83595	8.82785	1.9919	3.97761	0.000656885	5.63291	BB204161	---	---	---	---	---	1439535_at
1422139_at	6.31997	4.66728	5.08952	7.38526	7.52411	7.12022	5.35893	7.3432	1.98427	3.95663	0.00116533	5.1217	NM_008873	Mm.4183	Plau	plasminogen activator, urokinase	chr14 A3|14 2.5 cM	18792	Plau
1416601_a_at	7.78992	5.96445	6.55403	8.52811	9.09256	8.62406	6.76947	8.74824	1.97878	3.94159	0.00209103	4.63071	AF282255	Mm.265744	Rcan1	regulator of calcineurin 1	chr16 C4|16 62.0 cM	54720	Rcan1
1436714_at	9.66731	8.6478	8.45794	11.1499	10.5906	10.9425	8.92435	10.8943	1.97	3.91767	0.000352182	6.22635	BB297498	Mm.209385	Lpp	LIM domain containing preferred translocation partner in lipoma	chr16 B1	210126	Lpp
1453103_at	8.00688	6.65108	6.29589	8.81083	9.00682	9.046	6.98462	8.95455	1.96993	3.9175	0.00145287	4.93308	AK011936	Mm.217161	Ablim1	actin-binding LIM protein 1	chr19 D2|19 53.0 cM	226251	Ablim1
1452508_x_at	5.02195	4.44465	5.22558	6.59366	6.66816	7.33465	4.89739	6.86549	1.96809	3.91251	0.000106011	7.49622	BC021465	Mm.142187	Ptms	parathymosin	chr6 F2	69202	Ptms
1453582_at	8.32441	7.17052	6.16439	9.56764	8.57924	9.41616	7.21977	9.18768	1.96791	3.912	0.00629921	3.77557	BB129366	Mm.225505	Chka	choline kinase alpha	chr19 A|19 3.0 cM	12660	Chka
1456505_at	6.88913	5.81494	4.77686	7.7359	7.66201	7.95729	5.82698	7.78507	1.95809	3.88547	0.00349709	4.22137	BB332976	Mm.245513	Braf	Braf transforming gene	chr6 B1|6 15.5 cM	109880	Braf
1437544_at	5.83898	5.00028	4.57798	6.98193	6.77125	7.50347	5.13908	7.08555	1.94647	3.85429	0.00050074	5.88625	BB488001	Mm.278922	Fubp1	far upstream element (FUSE) binding protein 1	chr3 H3|3 70.5 cM	51886	Fubp1
1438824_at	7.38313	6.69567	6.64585	8.48416	8.57847	9.49933	6.90822	8.85399	1.94577	3.85244	0.000341816	6.25585	BB465699	Mm.401622	Slc20a1	solute carrier family 20, member 1	chr2 F1|2 73.0 cM	20515	Slc20a1
1430533_a_at	7.48906	6.19911	6.13141	8.58234	8.34197	8.72701	6.60653	8.55044	1.94391	3.84748	0.000704254	5.56913	BI134907	Mm.291928	Ctnnb1	catenin (cadherin associated protein), beta 1	chr9 F4|9 72.0 cM	12387	Ctnnb1
1444886_at	4.80329	3.53293	3.44665	6.24422	5.23687	6.12052	3.92762	5.8672	1.93958	3.83594	0.00185023	4.73109	BB557519	Mm.271997	Appbp2	amyloid beta precursor protein (cytoplasmic tail) binding protein 2	chr11 B5	66884	Appbp2
1455016_at	5.62699	4.62304	4.48989	6.99793	6.62022	6.91171	4.91331	6.84329	1.92998	3.81049	0.000248596	6.57661	BB215162	Mm.51049	Prpf38b	PRP38 pre-mRNA processing factor 38 (yeast) domain containing B	chr3 G1	66921	Prpf38b
1439619_at	4.24439	3.94303	3.53552	5.92402	5.66762	5.87499	3.90765	5.82221	1.91456	3.76999	1.33141e-05	10.1777	BG143445	Mm.171615	Tcf12	transcription factor 12	chr9 D|9 42.0 cM	21406	Tcf12
1441112_at	4.6862	4.49971	3.85973	6.33564	5.65544	6.79277	4.34855	6.26128	1.91273	3.76522	0.000454567	5.9784	BB394889	Mm.440603	Zbed6	zinc finger, BED domain containing 6	chr1 E4	667118	Zbed6
1437158_at	6.67763	5.41497	4.75246	7.31232	7.42363	7.8436	5.61502	7.52652	1.9115	3.76199	0.00310654	4.3139	BG070859	Mm.240329	Nipbl	Nipped-B homolog (Drosophila)	chr15 A2	71175	Nipbl
1426485_at	9.44453	8.23431	8.28199	10.4321	10.3453	10.9053	8.65361	10.5609	1.90728	3.75101	0.000587026	5.73694	AI788596	Mm.293321	Ubxn4	UBX domain protein 4	chr1 E4	67812	Ubxn4
1430820_a_at	5.8749	5.14995	5.23573	7.3546	6.81028	7.77507	5.4202	7.31332	1.89312	3.71438	0.000220626	6.69992	BC024449	Mm.28940	Bbx	bobby sox homolog (Drosophila)	chr16 B5	70508	Bbx
1449292_at	6.90968	5.65649	4.93142	7.70053	7.47603	7.99465	5.83253	7.72374	1.8912	3.70944	0.00358341	4.20244	BE570980	Mm.293811	Rb1cc1	RB1-inducible coiled-coil 1	chr1 A2	12421	Rb1cc1
1440104_at	4.77489	4.40061	3.3481	6.2981	5.47217	6.42109	4.17453	6.06379	1.88925	3.70443	0.00174605	4.77906	BB208180	Mm.401648	Ranbp2	RAN binding protein 2	chr10 B4|10 30.0 cM	19386	Ranbp2
1454791_a_at	8.85621	7.43997	7.66189	10.0645	9.61387	9.94081	7.98602	9.87305	1.88702	3.69871	0.000886887	5.3613	AU040918	Mm.12145	Rbbp4	retinoblastoma binding protein 4	---	19646	Rbbp4
1449168_a_at	9.04491	8.13401	7.58462	10.1415	10.1027	10.1564	8.25451	10.1335	1.879	3.67821	0.000593698	5.72643	BC003735	Mm.440076	Akap2	A kinase (PRKA) anchor protein 2	chr4 B3	11641	Akap2
1452097_a_at	7.54656	6.58518	6.18149	8.1777	9.01283	8.75307	6.77108	8.64787	1.87679	3.67258	0.00108577	5.18309	BE136125	Mm.275584	Dusp7	dual specificity phosphatase 7	chr9 F1	235584	Dusp7
1442277_at	7.30559	6.55774	5.29344	8.67415	7.6088	8.50054	6.38559	8.26116	1.87557	3.66947	0.00686736	3.71197	BB546429	Mm.225505	Chka	choline kinase alpha	chr19 A|19 3.0 cM	12660	Chka
1450035_a_at	6.76664	5.79941	5.62923	8.01195	7.53334	8.27492	6.06509	7.94007	1.87498	3.66796	0.00052111	5.84855	BG064340	Mm.257474	Prpf40a	PRP40 pre-mRNA processing factor 40 homolog A (yeast)	chr2 C1	56194	Prpf40a
1416200_at	8.8189	8.65314	10.1697	10.9914	10.8546	11.4138	9.2139	11.0866	1.87271	3.66219	0.00162136	4.8408	NM_133775	Mm.182359	Il33	interleukin 33	chr19 C2	77125	Il33
1442569_at	6.52145	5.59416	4.92023	7.48504	6.98492	8.15891	5.67861	7.54295	1.86434	3.64102	0.00319997	4.29065	BM206269	---	---	---	---	---	1442569_at
1436898_at	8.79586	7.80693	7.00241	9.71245	9.41005	10.0217	7.8684	9.71474	1.84634	3.59588	0.00260968	4.45192	BI738328	---	---	---	---	---	1436898_at
1443227_at	5.49318	4.93448	4.71221	7.1817	6.16022	7.32672	5.04662	6.88955	1.84292	3.58736	0.000744573	5.51848	BB437937	Mm.288669	Bzw2	basic leucine zipper and W2 domains 2	chr12 B2	66912	Bzw2
1440053_at	4.20344	3.77017	4.62405	5.703	5.28205	7.11557	4.19922	6.03354	1.83432	3.56604	0.00458676	4.01311	BB488048	Mm.207108	---	---	---	---	1440053_at
1449029_at	6.35764	5.00981	4.68554	7.14324	7.21517	7.19737	5.351	7.18526	1.83426	3.56589	0.00189589	4.71099	NM_021462	Mm.42126	Mknk2	MAP kinase-interacting serine/threonine kinase 2	chr10 C1	17347	Mknk2
1422748_at	6.66954	5.26453	5.00054	7.89622	7.55621	6.96703	5.64487	7.47315	1.82828	3.55114	0.00386672	4.14364	NM_015753	Mm.440702	Zeb2	zinc finger E-box binding homeobox 2	chr2 C1	24136	Zeb2
1420917_at	5.90036	5.15264	4.34307	7.00923	6.58091	7.28685	5.13202	6.959	1.82697	3.54792	0.00159792	4.85299	BG064340	Mm.257474	Prpf40a	PRP40 pre-mRNA processing factor 40 homolog A (yeast)	chr2 C1	56194	Prpf40a
1453839_a_at	7.56984	7.56315	8.30651	9.84214	10.3336	8.7043	7.81317	9.62667	1.8135	3.51494	0.00272232	4.41825	AK004672	Mm.30950	Pi16	peptidase inhibitor 16	chr17 B1	74116	Pi16
1441108_at	3.7076	3.91114	3.90869	5.15144	5.40902	6.39858	3.84248	5.65301	1.81054	3.50773	0.000428668	6.03477	AU040876	Mm.442565	---	---	---	---	1441108_at
1447504_at	4.6997	4.25216	3.72679	6.02602	5.76575	6.30272	4.22622	6.0315	1.80528	3.49496	0.000154719	7.07683	AI593417	---	---	---	---	---	1447504_at
1457470_at	6.46393	6.27015	5.52866	8.01561	7.69652	7.96232	6.08758	7.89148	1.80391	3.49164	0.000109633	7.45818	BG067509	---	---	---	---	---	1457470_at
1430646_at	6.42165	5.91403	5.06913	7.49662	7.50835	7.80828	5.8016	7.60441	1.80281	3.489	0.000595523	5.72358	AK020000	---	5830407P18Rik	RIKEN cDNA 5830407P18 gene	---	78818	5830407P18Rik
1457275_at	6.68745	5.88537	5.42431	8.30624	7.83672	7.26062	5.99904	7.80119	1.80215	3.48739	0.00142697	4.9483	AI594683	Mm.60526	Synm	synemin, intermediate filament protein	chr7 C	233335	Synm
1450379_at	6.99283	5.00129	5.14714	7.75621	7.56112	7.22731	5.71375	7.51488	1.80113	3.48493	0.00758608	3.6392	NM_010833	Mm.138876	Msn	moesin	chrX C3	17698	Msn
1437497_a_at	11.1935	10.4052	10.0924	12.3129	12.1057	12.6302	10.5637	12.3496	1.78591	3.44837	0.000322235	6.31439	C77384	Mm.1843	Hsp90aa1	heat shock protein 90, alpha (cytosolic), class A member 1	chr12 F1|12 48.0 cM	15519	Hsp90aa1
1421346_a_at	8.25736	6.30919	6.36665	8.66983	8.86329	8.73543	6.97774	8.75618	1.77845	3.43056	0.00714193	3.68324	NM_009320	Mm.395650	Slc6a6	solute carrier family 6 (neurotransmitter transporter, taurine), member 6	chr6 D1|6 38.2 cM	21366	Slc6a6
1448239_at	12.0219	10.7704	9.93808	12.5693	12.9938	12.4966	10.9101	12.6866	1.77645	3.42581	0.00628402	3.77735	NM_010442	Mm.276389	Hmox1	heme oxygenase (decycling) 1	chr8 C1|8 35.0 cM	15368	Hmox1
1431213_a_at	11.9225	11.5251	13.0165	13.2084	14.2932	14.2896	12.1547	13.9304	1.77574	3.42413	0.00410132	4.0984	BG297038	---	Gm3579	predicted gene 3579	chr4 D2.3|4	100041932	Gm3579
1425911_a_at	7.33865	5.48677	5.51771	7.83822	7.96301	7.85507	6.11437	7.88543	1.77106	3.41304	0.00581713	3.8346	M65053	Mm.265716	Fgfr1	fibroblast growth factor receptor 1	chr8 A2|8 10.0 cM	14182	Fgfr1
1439687_at	6.46317	5.83926	4.98072	7.67286	6.81278	8.10256	5.76105	7.5294	1.76835	3.40663	0.00417062	4.08557	BM207947	Mm.198264	Rab14	RAB14, member RAS oncogene family	chr2 B	68365	Rab14
1417033_at	5.1652	4.18663	4.16411	6.41062	6.20581	6.20021	4.50531	6.27221	1.7669	3.40322	0.000233999	6.63891	AF296657	Mm.458125	Ube2g2	ubiquitin-conjugating enzyme E2G 2	chr10 C1|10 41.6 cM	22213	Ube2g2
1424112_at	8.86905	7.72638	7.70374	9.77773	9.82776	9.97941	8.09972	9.86163	1.76191	3.39147	0.000533456	5.8265	BG092290	Mm.26553	Igf2r	insulin-like growth factor 2 receptor	chr17 A-C|17 7.35 cM	16004	Igf2r
1430514_a_at	7.18856	5.95815	6.70747	8.35223	8.44653	8.3344	6.61806	8.37772	1.75966	3.38619	0.00034476	6.24737	AK002762	Mm.423040	Cd99	CD99 antigen	---	673094	Cd99
1421313_s_at	6.80785	5.22537	5.38874	7.65401	7.38788	7.65067	5.80732	7.56419	1.75687	3.37963	0.00236487	4.53093	BI688355	Mm.205601	Cttn	cortactin	chr7 F5	13043	Cttn
1428850_x_at	7.48639	5.72309	6.59965	8.30836	8.36041	8.40209	6.60304	8.35695	1.75391	3.37271	0.00237724	4.52673	AK004342	Mm.423040	Cd99	CD99 antigen	---	673094	Cd99
1418018_at	7.10667	6.53662	6.6235	8.42294	8.34026	8.76287	6.7556	8.50869	1.75309	3.37081	2.41897e-05	9.3337	NM_007754	Mm.276736	Cpd	carboxypeptidase D	chr11 B5|11 46.0 cM	12874	Cpd
1456110_at	6.94232	6.10727	6.21012	8.11908	8.03964	8.35751	6.4199	8.17208	1.75218	3.36866	8.7684e-05	7.71405	BB320513	Mm.31567	Ankrd11	ankyrin repeat domain 11	chr8 E2	77087	Ankrd11
1427285_s_at	5.30957	4.58735	4.22297	6.33626	6.00483	7.02935	4.70663	6.45681	1.75018	3.36401	0.00108192	5.18619	AW012617	Mm.298256	Malat1	metastasis associated lung adenocarcinoma transcript 1 (non-coding RNA)	chr19 A	72289	Malat1
1449906_at	10.0293	9.36639	9.05911	11.1057	11.4024	11.1945	9.48494	11.2342	1.74925	3.36184	0.000129067	7.27556	M72332	Mm.3337	Selp	selectin, platelet	chr1 H2.2|1 86.6 cM	20344	Selp
1417716_at	7.9472	5.94753	6.61443	8.66978	8.4488	8.63241	6.83639	8.58366	1.74727	3.35723	0.00522099	3.91538	U82470	Mm.230169	Got2	glutamate oxaloacetate transaminase 2, mitochondrial	chr8 D1|8 46.0 cM	14719	Got2
1417434_at	7.57093	7.06104	7.28026	8.70289	8.8754	9.55721	7.30408	9.04517	1.74109	3.34288	0.000133695	7.23661	NM_010274	Mm.3711	Gpd2	glycerol phosphate dehydrogenase 2, mitochondrial	chr2 C1.1|2 33.0 cM	14571	Gpd2
1420843_at	10.7434	9.48194	8.95437	11.4005	11.326	11.6625	9.72658	11.463	1.73641	3.33204	0.00340943	4.24112	BF235516	Mm.29855	Ptprf	protein tyrosine phosphatase, receptor type, F	chr4 C6-D1	19268	Ptprf
1448469_at	7.07229	6.82907	6.90784	8.81958	8.77793	8.41068	6.9364	8.66939	1.73299	3.32416	4.37499e-06	11.9332	X14480	Mm.4691	Nid1	nidogen 1	chr13 A1|13 7.0 cM	18073	Nid1
1434610_at	8.11185	6.40892	6.33702	8.48562	8.97175	8.59022	6.9526	8.68253	1.72993	3.31713	0.00581509	3.83486	BM210485	Mm.234912	Plec	plectin	chr15 D3|15 44.0 cM	18810	Plec
1455831_at	7.64687	7.25495	6.1933	8.72519	8.40542	9.15256	7.03171	8.76105	1.72935	3.31578	0.00198116	4.67485	BE985138	Mm.277680	Fus	fusion, derived from t(12;16) malignant liposarcoma (human)	chr7 F3	233908	Fus
1416589_at	12.3065	11.3957	11.2248	13.4241	13.4828	13.201	11.6423	13.3693	1.72699	3.31036	0.00031525	6.33624	NM_009242	Mm.291442	Sparc	secreted acidic cysteine rich glycoprotein	chr11 B1|11 29.9 cM	20692	Sparc
1437403_at	7.26646	7.83193	8.17795	9.17518	9.62228	9.65918	7.75878	9.48555	1.72677	3.30986	0.000163571	7.01669	BB308071	Mm.101115	Samd5	sterile alpha motif domain containing 5	chr10 A1	320825	Samd5
1427037_at	6.2117	5.44731	5.25511	7.37459	7.19906	7.50823	5.63804	7.36063	1.72259	3.30028	0.000159465	7.04412	BF227830	Mm.260256	Eif4g1	eukaryotic translation initiation factor 4, gamma 1	chr16 B1	208643	Eif4g1
1436766_at	7.78737	6.699	6.7436	8.77058	8.60394	9.01646	7.07666	8.79699	1.72033	3.29512	0.000502909	5.88215	BB475271	Mm.276133	Luc7l2	LUC7-like 2 (S. cerevisiae)	chr6 B1	192196	Luc7l2
1451920_a_at	3.98725	3.76738	3.83259	5.72671	4.98579	6.0331	3.86241	5.58186	1.71946	3.29312	0.000200007	6.80257	M88489	Mm.148877	Rfc1	replication factor C (activator 1) 1	chr5 C|5 39.0 cM	19687	Rfc1
1416190_a_at	6.58539	5.26742	5.53817	7.80678	7.14945	7.58884	5.79699	7.51502	1.71803	3.28987	0.00130894	5.02177	BC003707	Mm.477740	Sec61a1	Sec61 alpha 1 subunit (S. cerevisiae)	chr6 D1	53421	Sec61a1
1415957_a_at	7.74614	5.96227	6.63604	8.53191	8.48596	8.476	6.78148	8.49796	1.71647	3.28632	0.00298557	4.34516	AV297071	Mm.38344	Rrp1	ribosomal RNA processing 1 homolog (S. cerevisiae)	chr10 C1|10 42.0 cM	18114	Rrp1
1430981_s_at	8.78465	6.79755	7.35171	9.53886	9.1775	9.36682	7.64464	9.36106	1.71642	3.2862	0.00618628	3.78895	BE912643	Mm.57286	Gpbp1	GC-rich promoter binding protein 1	chr13 D2.1	73274	Gpbp1
1456216_at	8.96658	8.1776	7.01326	9.8724	9.31968	10.1059	8.05248	9.76599	1.71351	3.27957	0.00688091	3.71052	BM239932	---	---	---	---	---	1456216_at
1426951_at	7.98862	7.35292	6.28217	8.98821	9.17975	8.58758	7.2079	8.91852	1.71061	3.273	0.00326757	4.27429	AK018666	Mm.311912	Crim1	cysteine rich transmembrane BMP regulator 1 (chordin like)	chr17 E2-E3	50766	Crim1
1448367_at	6.25713	5.24225	5.75363	7.66793	7.46031	7.25612	5.75101	7.46145	1.71044	3.27262	0.000201657	6.79393	U45977	Mm.293517	Sdf4	stromal cell derived factor 4	chr4 E2	20318	Sdf4
1438271_at	5.56	5.49311	4.93192	7.21953	6.71608	7.16248	5.32834	7.03269	1.70435	3.25882	6.39484e-05	8.08762	BB667361	Mm.209385	Lpp	LIM domain containing preferred translocation partner in lipoma	chr16 B1	210126	Lpp
1440841_at	5.69402	4.94479	5.2553	7.34603	6.6524	7.00328	5.29804	7.00057	1.70253	3.25471	0.000143242	7.1608	BF714941	Mm.440693	---	---	---	---	1440841_at
1428079_at	9.28795	9.92975	9.67703	10.3869	11.9684	11.6448	9.63158	11.3334	1.70179	3.25304	0.00303404	4.33247	AK011118	Mm.30063	Fgb	fibrinogen beta chain	chr3 E3|3 48.2 cM	110135	Fgb
1424296_at	9.35542	9.10018	9.20831	10.9439	10.8683	10.9558	9.22131	10.9227	1.70136	3.25208	7.81337e-07	15.2032	BC019374	Mm.89888	Gclc	glutamate-cysteine ligase, catalytic subunit	chr9 D-E|9 42.0 cM	14629	Gclc
1434020_at	7.49252	6.28292	6.68227	8.67901	8.12088	8.76142	6.81924	8.52044	1.7012	3.25171	0.000863643	5.38498	BG065186	Mm.188851	Pdap1	PDGFA associated protein 1	chr5 G2	231887	Pdap1
1415977_at	8.19983	6.4991	7.0502	9.07789	8.86374	8.91002	7.24971	8.95055	1.70084	3.25091	0.00269298	4.42687	NM_023627	Mm.29357	Isyna1	myo-inositol 1-phosphate synthase A1	chr8 B3.3	71780	Isyna1
1440365_at	4.99809	4.58715	4.16153	6.81979	5.80354	6.22289	4.58226	6.28207	1.69982	3.2486	0.000590545	5.73138	BG071386	---	---	---	---	---	1440365_at
1428045_a_at	6.44101	6.00472	5.50793	7.70039	7.47155	7.86615	5.98455	7.67936	1.69481	3.23735	0.000140317	7.18341	BC027739	Mm.131038	Elf2	E74-like factor 2	chr3 C	69257	Elf2
1442014_at	9.8143	9.32762	8.78692	11.1302	10.6883	11.1876	9.30961	11.002	1.69241	3.23196	0.000302399	6.37788	BB531645	Mm.474787	---	---	---	---	1442014_at
1453224_at	6.66745	4.72612	4.91748	7.21506	6.91127	7.25398	5.43701	7.12677	1.68976	3.22602	0.00820628	3.58213	AW049828	Mm.292405	Zfand5	zinc finger, AN1-type domain 5	chr19 B|19 15.0 cM	22682	Zfand5
1450733_at	6.16274	5.31025	5.38402	7.55534	6.89723	7.46807	5.619	7.30688	1.68788	3.22183	0.0003389	6.26432	NM_029791	Mm.197387	Bicd2	bicaudal D homolog 2 (Drosophila)	chr13 A5	76895	Bicd2
1450732_a_at	8.08442	7.71789	7.15797	9.39894	9.20472	9.40115	7.65343	9.33494	1.68151	3.20764	0.000109528	7.45927	NM_029791	Mm.197387	Bicd2	bicaudal D homolog 2 (Drosophila)	chr13 A5	76895	Bicd2
1441248_at	5.99662	5.64725	5.46313	7.62664	6.81205	7.71211	5.70233	7.3836	1.68127	3.20709	0.000270034	6.49216	BB328803	---	---	---	---	---	1441248_at
1453189_at	6.98617	6.00895	5.94779	7.81903	7.77045	8.39595	6.3143	7.99515	1.68084	3.20615	0.000736486	5.52839	BM242612	Mm.240044	Ube2i	ubiquitin-conjugating enzyme E2I	chr17 A3.3	22196	Ube2i
1420924_at	4.98617	4.94111	5.28583	6.66943	7.06467	6.52145	5.07103	6.75185	1.68082	3.20609	1.80037e-05	9.74324	M93954	Mm.206505	Timp2	tissue inhibitor of metalloproteinase 2	chr11 E2|11 72.0 cM	21858	Timp2
1418832_at	5.75997	4.5039	4.60851	6.38334	6.93829	6.58753	4.95746	6.63639	1.67893	3.2019	0.00129061	5.03383	AW475993	Mm.350037	Pkp3	plakophilin 3	chr7 F5	56460	Pkp3
1440173_x_at	9.89282	9.46139	9.05952	11.0842	11.3747	10.9908	9.47124	11.1499	1.67865	3.20128	9.04643e-05	7.67788	BB224329	Mm.3337	Selp	selectin, platelet	chr1 H2.2|1 86.6 cM	20344	Selp
1427275_at	8.20752	7.18436	6.38198	8.95724	8.58535	9.25399	7.25796	8.93219	1.67424	3.19151	0.00507356	3.9369	BI665568	Mm.206841	Smc4	structural maintenance of chromosomes 4	chr3 E2	70099	Smc4
1450295_s_at	6.24909	4.6626	5.2925	7.0572	7.22374	6.94057	5.4014	7.07384	1.67244	3.18753	0.00199121	4.6707	NM_009310	Mm.227506	Pvr	poliovirus receptor	chr7 A3|7 4.0 cM	52118	Pvr
1437230_at	4.75181	5.21177	4.78172	7.19516	6.85192	5.70041	4.9151	6.5825	1.66739	3.1764	0.00219943	4.58959	AV361923	Mm.40424	Kcna1	potassium voltage-gated channel, shaker-related subfamily, member 1	chr6 F1-F3|6 61.0 cM	16485	Kcna1
1444004_at	8.98071	7.68579	6.99283	9.60293	9.22653	9.82236	7.88644	9.55061	1.66417	3.1693	0.00763865	3.63417	BB375353	Mm.259498	Thoc2	THO complex 2	chrX A4	331401	Thoc2
1420831_at	7.64708	6.29609	7.02778	8.72191	8.67723	8.56393	6.99032	8.65435	1.66404	3.16902	0.000798802	5.45494	AK004880	Mm.27035	Qsox1	quiescin Q6 sulfhydryl oxidase 1	chr1 G3	104009	Qsox1
1445322_x_at	7.37722	6.08671	5.48046	7.92608	7.72554	8.28233	6.3148	7.97798	1.66319	3.16715	0.00623237	3.78346	BG063377	---	---	---	---	---	1445322_x_at
1419449_a_at	10.5853	9.05145	8.84639	11.1459	11.0454	11.2808	9.49437	11.1574	1.663	3.16675	0.00482074	3.97544	NM_008138	Mm.196464	Gnai2	guanine nucleotide binding protein (G protein), alpha inhibiting 2	chr9 F1|9 59.0 cM	14678	Gnai2
1437545_at	6.9034	6.73671	6.11107	8.50316	7.77938	8.447	6.58372	8.24318	1.65946	3.15898	0.0003366	6.27107	BM194994	Mm.23808	Rcor1	REST corepressor 1	chr12 F1|12 57.0 cM	217864	Rcor1
1442643_at	6.4956	6.10706	5.69624	7.99873	7.47859	7.7979	6.09963	7.75841	1.65877	3.15748	0.000117273	7.38236	AW912463	Mm.261201	Kdm6b	KDM1 lysine (K)-specific demethylase 6B	chr11 B3	216850	Kdm6b
1457454_at	5.63647	5.24586	4.85797	6.98019	6.31437	7.42014	5.24677	6.9049	1.65813	3.15608	0.000804116	5.44898	BG071065	Mm.16974	Usp47	ubiquitin specific peptidase 47	chr7 F2	74996	Usp47
1438021_at	8.21481	7.11677	7.98118	9.24528	9.36958	9.66031	7.77092	9.42506	1.65414	3.14736	0.000479177	5.92805	BB400564	Mm.36863	Rbm47	RNA binding motif protein 47	chr5 C3.1	245945	Rbm47
1439998_at	6.86084	6.45469	5.28332	7.7706	7.95317	7.8361	6.19962	7.85329	1.65367	3.14634	0.00230673	4.55102	BB015508	Mm.23846	Jmjd1c	jumonji domain containing 1C	chr10 B5.1	108829	Jmjd1c
1422007_at	6.58886	5.042	5.60684	6.77418	7.63154	7.78897	5.7459	7.39823	1.65233	3.1434	0.00490484	3.96238	AF104416	Mm.34043	Aqp3	aquaporin 3	---	11828	Aqp3
1418230_a_at	8.10143	7.43404	7.47769	9.22247	9.34307	9.40063	7.67105	9.32206	1.651	3.14052	3.84911e-05	8.71954	BC005621	Mm.57734	Lims1	LIM and senescent cell antigen-like domains 1	chr10 B4|10 30.0 cM	110829	Lims1
1453836_a_at	8.60499	7.47134	7.39205	9.72228	9.26756	9.43123	7.82279	9.47369	1.6509	3.14029	0.00110365	5.16887	AK006949	Mm.272197	Mgll	monoglyceride lipase	chr6 D1	23945	Mgll
1454015_a_at	4.08669	4.33565	4.32911	6.22841	6.33654	5.13631	4.25048	5.90042	1.64994	3.1382	0.000826148	5.4247	AK016527	Mm.334841	Cdh13	cadherin 13	chr8 E1|8 64.0 cM	12554	Cdh13
1443375_at	4.32869	4.63297	4.08832	6.58752	5.26463	6.14708	4.35	5.99975	1.64975	3.13779	0.0011966	5.09882	BM239335	Mm.125770	Gnas	GNAS (guanine nucleotide binding protein, alpha stimulating) complex locus	chr2 E1-H3|2 104.0 cM	14683	Gnas
1427009_at	9.77037	8.77119	8.97297	10.814	10.6773	10.9576	9.17151	10.8163	1.64476	3.12695	0.000256819	6.54329	AV224009	Mm.4339	Lama5	laminin, alpha 5	chr2 H4|2 106.0 cM	16776	Lama5
1440609_at	7.25229	6.58036	5.84811	8.20797	8.18	8.22142	6.56026	8.20313	1.64288	3.12288	0.00102137	5.23654	BB113015	Mm.19073	Map4k4	mitogen-activated protein kinase kinase kinase kinase 4	---	26921	Map4k4
1416180_a_at	8.09736	7.29412	6.94674	9.17058	8.75697	9.33775	7.44607	9.08844	1.64236	3.12177	0.000737651	5.52695	NM_009041	Mm.245746	Rdx	radixin	chr9 A5.3	19684	Rdx
1429772_at	5.24729	4.7322	4.02869	6.17458	6.27507	6.48527	4.66939	6.31164	1.64225	3.12151	0.000574375	5.75725	BB085537	Mm.2251	Plxna2	plexin A2	---	18845	Plxna2
1445534_at	8.32006	7.87464	7.04859	9.23029	9.47611	9.4619	7.74777	9.38943	1.64167	3.12026	0.000728512	5.53828	BM206272	Mm.475646	Flnb	Filamin, beta	chr14 A1	286940	Flnb
1456623_at	6.56909	6.04037	5.81662	7.61114	7.61811	8.12179	6.14203	7.78368	1.64166	3.12024	0.00013535	7.22304	BM232388	Mm.121878	Tpm1	tropomyosin 1, alpha	chr9 C|9 40.0 cM	22003	Tpm1
1421854_at	7.90849	8.01704	8.13539	9.73145	10.0861	9.16354	8.02031	9.66035	1.64005	3.11676	0.000127624	7.28803	BF136544	Mm.292100	Fgl2	fibrinogen-like protein 2	chr5 A3|5 7.0 cM	14190	Fgl2
1436952_at	6.3467	5.63119	6.21677	7.99348	7.2296	7.8832	6.06489	7.70209	1.63721	3.11063	0.000307657	6.36061	BE995545	Mm.291595	Klf9	Kruppel-like factor 9	chr19 C1	16601	Klf9
1425338_at	4.43118	4.62323	4.59155	6.21012	5.95858	6.38426	4.54865	6.18432	1.63567	3.10731	4.85121e-06	11.7595	BB224034	Mm.38009	Plcb4	phospholipase C, beta 4	chr2 F3|2 77.0 cM	18798	Plcb4
1436775_a_at	8.25094	7.19885	6.35037	9.01125	8.5235	9.14345	7.26672	8.89274	1.62602	3.0866	0.00691093	3.70733	AW557826	Mm.245522	Ankrd17	ankyrin repeat domain 17	---	81702	Ankrd17
1450051_at	6.38315	5.68331	5.27245	7.62942	6.78103	7.79698	5.77964	7.40247	1.62284	3.0798	0.00194971	4.68797	BB825830	Mm.478869	Atrx	alpha thalassemia/mental retardation syndrome X-linked homolog (human)	chrX D|X 43.8 cM	22589	Atrx
1428127_at	8.82782	7.3811	7.26033	9.447	9.26893	9.61982	7.82308	9.44525	1.62217	3.07837	0.00380173	4.15671	BG975608	Mm.431239	4921506J03Rik	RIKEN cDNA 4921506J03 gene	chr10 D2	382423	4921506J03Rik
1448780_at	10.7681	9.83342	10.8251	11.9004	12.119	12.2717	10.4755	12.097	1.62151	3.07697	0.000416111	6.06348	BG069505	Mm.399997	Slc12a2	solute carrier family 12, member 2	chr18 D3|18 32.0 cM	20496	Slc12a2
1441444_at	4.93974	3.6355	4.72981	6.22304	5.75083	6.18863	4.43502	6.05417	1.61915	3.07195	0.00155909	4.87362	BB022773	Mm.205224	Nbeal1	Neurobeachin like 1	chr1 C2	269198	Nbeal1
1439108_at	7.05293	6.07924	5.55102	7.99006	7.52108	8.02879	6.22773	7.84665	1.61892	3.07145	0.0024121	4.51501	BF021054	Mm.205190	Mll5	myeloid/lymphoid or mixed-lineage leukemia 5	chr5 A3	69188	Mll5
1440314_at	5.42187	5.31081	4.12501	6.59794	5.9507	7.16019	4.95256	6.56961	1.61705	3.06747	0.00508412	3.93533	BM238331	Mm.436743	---	---	---	---	1440314_at
1425551_at	5.93485	4.70471	5.26363	6.8318	7.07011	6.84677	5.30106	6.91623	1.61516	3.06346	0.000626933	5.67594	AA590970	Mm.149954	Hip1r	huntingtin interacting protein 1 related	chr5 F	29816	Hip1r
1421813_a_at	11.0023	9.04438	9.15791	11.3636	11.2675	11.4185	9.73488	11.3499	1.61498	3.06308	0.0109237	3.37717	BM212050	Mm.277498	Psap	prosaposin	chr10 B4|10 35.0 cM	19156	Psap
1417229_at	5.63507	4.75153	4.83478	6.75203	6.41839	6.88913	5.07379	6.68652	1.61272	3.05829	0.000285456	6.4359	AF084459	Mm.6221	Capn1	calpain 1	chr19 A|19 3.0 cM	12333	Capn1
1438186_at	5.69024	4.63346	4.48141	6.55058	6.32395	6.76001	4.93503	6.54485	1.60981	3.05212	0.00107527	5.19156	BM222742	---	---	---	---	---	1438186_at
1433804_at	7.87261	6.97995	6.16261	8.72336	8.50034	8.6155	7.00506	8.61307	1.60801	3.0483	0.00340519	4.24209	BQ032637	Mm.289657	Jak1	Janus kinase 1	chr4 C6|4 46.3 cM	16451	Jak1
1438683_at	6.79724	5.82431	5.8912	7.42197	8.1297	7.78412	6.17092	7.7786	1.60768	3.04762	0.000753551	5.50761	BB500616	Mm.23566	Wasf2	WAS protein family, member 2	chr4 D2.3	242687	Wasf2
1438069_a_at	5.56472	5.54933	4.79887	6.86383	6.49363	7.37048	5.30431	6.90931	1.605	3.04196	0.000600569	5.71574	BE446879	Mm.259197	Rbm5	RNA binding motif protein 5	chr9 F1	83486	Rbm5
1439178_at	6.27159	4.9911	5.05857	6.80298	6.89903	7.4251	5.44042	7.04237	1.60195	3.03553	0.00227744	4.56135	BM935518	Mm.285619	Adrbk2	adrenergic receptor kinase, beta 2	chr5 F|5 60.0 cM	320129	Adrbk2
1431214_at	7.4699	6.0705	5.67093	7.94382	8.11412	7.95729	6.40378	8.00508	1.6013	3.03416	0.00562681	3.85937	BG297038	---	Gm3579	predicted gene 3579	chr4 D2.3|4	100041932	Gm3579
1434375_at	7.49211	6.74524	6.52242	8.6056	8.41939	8.53801	6.91992	8.521	1.60108	3.0337	0.000224369	6.68243	BB699417	Mm.260362	Fam168a	family with sequence similarity 168, member A	chr7 E3	319604	Fam168a
1424581_at	6.64945	5.25767	5.55469	7.78928	6.98576	7.48961	5.8206	7.42155	1.60095	3.03343	0.0030088	4.33905	BC024864	Mm.181008	Stac2	SH3 and cysteine rich domain 2	chr11 D	217154	Stac2
1437859_x_at	10.3915	8.53846	9.01696	11.1128	11.0348	10.5988	9.31565	10.9155	1.59981	3.03103	0.00730665	3.66657	BF384094	Mm.18026	Eif5a	eukaryotic translation initiation factor 5A	chr11 B3	276770	Eif5a
1437289_at	7.2894	6.44623	6.63799	8.48332	8.0904	8.59661	6.79121	8.39011	1.5989	3.02913	0.00022422	6.68312	BG797423	Mm.218889	Impad1	inositol monophosphatase domain containing 1	chr4 A1	242291	Impad1
1437244_at	5.96636	5.60123	6.40139	7.8727	7.19398	7.69662	5.98966	7.58777	1.5981	3.02745	0.000270147	6.49173	BB770972	Mm.11982	Gas2l3	growth arrest-specific 2 like 3	chr10 C2	237436	Gas2l3
1456043_at	6.409	4.72286	4.97562	6.81658	6.71492	7.36752	5.36916	6.96634	1.59718	3.02551	0.00648379	3.75425	BE951601	Mm.30602	Usp22	ubiquitin specific peptidase 22	chr11 B2	216825	Usp22
1428820_at	5.76998	3.83227	4.44505	6.39216	6.26111	6.18167	4.68243	6.27831	1.59588	3.02279	0.00722434	3.67485	BB464192	Mm.143877	Mapre1	microtubule-associated protein, RP/EB family, member 1	chr2 H1|2 84.0 cM	13589	Mapre1
1452360_a_at	7.72927	6.75654	6.52125	8.58575	8.23438	8.95462	7.00235	8.59158	1.58923	3.00889	0.00157808	4.86346	BB376407	Mm.404761	Kdm5a	lysine (K)-specific demethylase 5A	chr6 F1	214899	Kdm5a
1448818_at	6.79024	6.4212	7.20201	8.36758	8.35924	8.4541	6.80448	8.39364	1.58916	3.00873	5.66352e-05	8.23522	BC018425	Mm.287544	Wnt5a	wingless-related MMTV integration site 5A	chr14 A3|14 7.8 cM	22418	Wnt5a
1453556_x_at	7.43072	6.02731	6.05357	7.90062	8.22496	8.12859	6.50387	8.08472	1.58085	2.99147	0.00288392	4.37251	AK002762	Mm.423040	Cd99	CD99 antigen	---	673094	Cd99
1422842_at	7.29481	6.47461	6.18023	8.09227	8.07636	8.52289	6.64988	8.23051	1.58062	2.99099	0.000718581	5.55077	NM_011917	Mm.3065	Xrn2	5'-3' exoribonuclease 2	chr2 H1	24128	Xrn2
1419255_at	7.48929	6.95665	6.99021	8.86347	8.71165	8.60251	7.14539	8.72587	1.58049	2.99071	2.32582e-05	9.38728	BM213516	Mm.123110	Spnb2	spectrin beta 2	chr11 A3.3|11 13.0 cM	20742	Spnb2
1438476_a_at	7.51417	6.88961	6.53965	8.6841	8.21856	8.78092	6.98114	8.56119	1.58005	2.9898	0.000448843	5.99055	BB201828	Mm.333388	Chd4	chromodomain helicase DNA binding protein 4	chr6 F3|6 58.4 cM	107932	Chd4
1421857_at	5.19568	4.15308	4.15308	6.109	5.74614	6.37877	4.50061	6.07797	1.57736	2.98423	0.00109573	5.17514	C76813	Mm.27681	Adam17	a disintegrin and metallopeptidase domain 17	chr12 A1.3|12 3.0 cM	11491	Adam17
1429362_a_at	8.5482	7.63804	7.54288	9.32186	9.25229	9.88226	7.90971	9.48547	1.57576	2.98093	0.000888109	5.36007	BF022081	Mm.196532	Sf3b2	splicing factor 3b, subunit 2	chr19 A	319322	Sf3b2
1453146_at	7.80229	6.5222	6.19758	8.39349	8.26151	8.59357	6.84069	8.41619	1.5755	2.98039	0.00385361	4.14626	BM123170	Mm.156452	Gapvd1	GTPase activating protein and VPS9 domains 1	chr2 B	66691	Gapvd1
1421315_s_at	8.84277	6.93454	7.29266	9.21959	9.15133	9.39288	7.68999	9.2546	1.56461	2.95798	0.00899094	3.51624	BI688355	Mm.205601	Cttn	cortactin	chr7 F5	13043	Cttn
1455980_a_at	5.08852	5.22507	5.61751	7.30442	6.31199	7.00226	5.31036	6.87289	1.56252	2.9537	0.000481561	5.92333	BB770972	Mm.11982	Gas2l3	growth arrest-specific 2 like 3	chr10 C2	237436	Gas2l3
1433745_at	8.15062	6.9565	6.63494	8.79533	8.96824	8.66426	7.24736	8.80928	1.56192	2.95247	0.00295237	4.35398	BB080177	Mm.211229	Trio	triple functional domain (PTPRF interacting)	chr15 B1	223435	Trio
1416797_at	7.11596	5.28024	5.54929	7.69868	7.34753	7.58351	5.98183	7.54324	1.56141	2.95142	0.00849465	3.55716	NM_010879	Mm.389903	LOC100044475 /// Nck2	similar to SH2/SH3 adaptor protein /// non-catalytic region of tyrosine kinase adaptor protein 2	chr1 C1	100044475 /// 17974	LOC100044475 /// Nck2
1449042_at	8.83141	7.78128	7.32892	9.44994	9.29077	9.86615	7.98054	9.53562	1.55508	2.9385	0.00328066	4.27116	BB836888	Mm.269474	Ctcf	CCCTC-binding factor	chr8 D3	13018	Ctcf
1443365_at	4.75411	5.30784	6.48506	6.61384	6.89831	7.69473	5.51567	7.06896	1.55329	2.93487	0.0104003	3.41206	BB431008	Mm.20440	Htr4	5 hydroxytryptamine (serotonin) receptor 4	chr18 D3	15562	Htr4
1419356_at	7.90556	7.74063	7.34469	9.15396	9.07781	9.41848	7.66363	9.21675	1.55312	2.93451	3.16595e-05	8.97355	BB524597	Mm.29466	Klf7	Kruppel-like factor 7 (ubiquitous)	chr1 C1-C3	93691	Klf7
1453307_a_at	6.30438	4.7905	5.28394	7.06846	6.95529	7.00985	5.45961	7.0112	1.55159	2.9314	0.00237978	4.52587	AK003821	Mm.332667	Anapc5	anaphase-promoting complex subunit 5	chr5 F	59008	Anapc5
1419092_a_at	7.0556	6.6663	6.43084	8.13459	7.93191	8.74063	6.71758	8.26904	1.55146	2.93114	0.000302384	6.37793	NM_009289	Mm.281011	Slk	STE20-like kinase (yeast)	chr19 D2	20874	Slk
1437129_at	7.05177	6.04267	5.36009	7.65143	7.41225	8.04042	6.15151	7.70137	1.54986	2.92788	0.00536375	3.89515	BB555250	Mm.435821	E330018D03Rik	RIKEN cDNA E330018D03 gene	chr19 C3	320319	E330018D03Rik
1424598_at	8.5666	7.39914	7.44308	9.61883	8.84734	9.59001	7.80294	9.35206	1.54912	2.92639	0.00272173	4.41842	BC021452	Mm.267061	Ddx6	DEAD (Asp-Glu-Ala-Asp) box polypeptide 6	chr9 B|9 26.0 cM	13209	Ddx6
1450656_at	8.59322	7.20309	7.08247	9.00211	9.22033	9.30206	7.62626	9.17484	1.54858	2.92529	0.0039645	4.12443	BI662324	Mm.193925	Gna13	guanine nucleotide binding protein, alpha 13	chr11 E1|11 68.0 cM	14674	Gna13
1437728_at	8.13439	6.55313	6.31774	8.56041	8.56261	8.52577	7.00175	8.5496	1.54784	2.9238	0.00810004	3.59157	BB397845	Mm.262056	Alkbh5	alkB, alkylation repair homolog 5 (E. coli)	chr11 B2	268420	Alkbh5
1416250_at	12.251	11.2254	11.5453	13.3116	13.1014	13.2421	11.6739	13.2184	1.54444	2.9169	0.000343146	6.25201	NM_007570	Mm.392646	Btg2	B-cell translocation gene 2, anti-proliferative	chr1 E4|1 71.0 cM	12227	Btg2
1437065_at	6.49381	5.73035	5.43087	7.63779	7.17254	7.47526	5.88501	7.42853	1.54352	2.91504	0.000616712	5.69114	BQ174376	Mm.136238	Zbtb20	zinc finger and BTB domain containing 20	chr16 B4|16 28.9 cM	56490	Zbtb20
1452418_at	11.9748	11.2267	11.343	13.213	13.1541	12.8016	11.5148	13.0562	1.54143	2.91082	0.000154336	7.07952	BF719154	---	Gm4586	predicted gene 4586	chr6 D2|6	100043680	Gm4586
1422904_at	7.41126	7.07997	7.33023	8.76102	8.29935	9.37511	7.27382	8.81183	1.53801	2.90393	0.000476974	5.93244	NM_018881	Mm.10929	Fmo2	flavin containing monooxygenase 2	chr1 H1	55990	Fmo2
1448732_at	9.67005	8.54705	9.0735	10.7058	10.6484	10.5487	9.09686	10.6343	1.53745	2.90281	0.000481806	5.92285	M14222	Mm.236553	Ctsb	cathepsin B	chr14 D1|14 28.0 cM	13030	Ctsb
1444016_at	7.20413	6.15381	6.84019	8.37273	8.08047	8.35114	6.73271	8.26811	1.5354	2.89869	0.00044238	6.00447	BE331865	Mm.248360	Anxa1	annexin A1	chr19 B|19 18.0 cM	16952	Anxa1
1427486_at	9.54655	9.21601	8.49004	10.7644	10.5188	10.5714	9.0842	10.6182	1.53398	2.89584	0.000436641	6.01702	AF157628	Mm.37213	Ptprb	protein tyrosine phosphatase, receptor type, B	chr10 D2	19263	Ptprb
1429093_at	6.99522	6.44433	5.56623	7.79759	7.55241	8.25024	6.33526	7.86675	1.53149	2.89084	0.00308731	4.31878	BI110088	Mm.479209	Ddi2	DNA-damage inducible protein 2	chr4 E1	68817	Ddi2
1453740_a_at	7.48899	6.63739	6.9439	8.49783	8.37031	8.79209	7.02343	8.55341	1.52998	2.88782	0.000208687	6.75798	BI112766	Mm.23492	Ccnl2	cyclin L2	chr4 E2|4 83.0 cM	56036	Ccnl2
1436910_at	7.50371	6.88023	6.48969	8.5383	8.45472	8.46983	6.95788	8.48762	1.52974	2.88734	0.000290587	6.41794	BB529484	Mm.235028	Rasal2	RAS protein activator like 2	chr1 H1	226525	Rasal2
1460394_a_at	10.3592	8.67783	8.90849	10.6188	10.7355	11.1734	9.31516	10.8426	1.5274	2.88266	0.00744613	3.65277	BB769433	Mm.476000	Inppl1	inositol polyphosphate phosphatase-like 1	---	16332	Inppl1
1438677_at	8.94481	8.28225	7.85775	9.92112	9.77156	9.97338	8.3616	9.88869	1.52708	2.88202	0.000458212	5.97076	AW764208	Mm.260938	Pkp4	plakophilin 4	chr2 C3	227937	Pkp4
1437772_s_at	7.28637	6.02885	7.0502	8.55297	8.28203	8.1113	6.78847	8.31543	1.52696	2.88178	0.00159349	4.85531	BB225704	---	Fuca1	fucosidase, alpha-L- 1, tissue	chr4 D3|4 65.7 cM	71665	Fuca1
1420942_s_at	7.55521	6.8608	7.27809	8.8997	8.70693	8.66426	7.23136	8.75697	1.5256	2.87907	5.538e-05	8.2627	BF585144	Mm.20954	Rgs5	regulator of G-protein signaling 5	chr1 H2|1 86.5 cM	19737	Rgs5
1449466_at	8.42726	7.69769	7.97847	9.87553	9.74273	9.06189	8.03447	9.56005	1.52558	2.87902	0.000522384	5.84625	NM_011606	Mm.34588	Clec3b	C-type lectin domain family 3, member b	chr9 F1-F3|9 71.0 cM	21922	Clec3b
1420371_at	6.68895	5.84197	5.80052	7.68205	7.55615	7.66425	6.11048	7.63415	1.52367	2.87521	0.000275889	6.47039	BI646094	Mm.30228	Sntb2	syntrophin, basic 2	chr8 D3|8 52.0 cM	20650	Sntb2
1433758_at	8.85608	8.36207	7.8873	9.85918	9.68138	10.1343	8.36848	9.89163	1.52315	2.87418	0.000374185	6.16682	BB025231	Mm.298728	Nisch	nischarin	chr14 B	64652	Nisch
1423184_at	7.12484	6.48261	5.73331	7.77995	7.8492	8.27387	6.44692	7.96767	1.52075	2.86941	0.00219992	4.58941	AI326108	Mm.341204	Itsn2	intersectin 2	chr12 A1.1	20403	Itsn2
1453623_a_at	6.34178	4.90771	6.05875	7.54826	7.0714	7.24181	5.76941	7.28716	1.51774	2.86343	0.00312457	4.30935	AK009733	Mm.255539	Rad23a	RAD23a homolog (S. cerevisiae)	chr8 C3	19358	Rad23a
1442109_at	5.96613	5.66718	4.65381	7.15367	6.53865	7.13556	5.42904	6.94263	1.51358	2.85519	0.0026898	4.42781	BE989344	Mm.445031	---	---	---	---	1442109_at
1434177_at	6.09684	4.98417	5.87904	7.39009	6.93832	7.1719	5.65335	7.16677	1.51342	2.85485	0.000940656	5.30906	AI551117	Mm.439998	Ece1	endothelin converting enzyme 1	chr4 D3	230857	Ece1
1422905_s_at	7.45841	7.4822	7.41693	8.81388	8.46554	9.61245	7.45251	8.96396	1.51144	2.85095	0.000653356	5.63787	NM_018881	Mm.10929	Fmo2	flavin containing monooxygenase 2	chr1 H1	55990	Fmo2
1428936_at	7.46841	6.74824	5.77253	8.34602	8.01795	8.15212	6.66306	8.17203	1.50897	2.84607	0.00490965	3.96164	BI080417	Mm.166944	Atp2b1	ATPase, Ca++ transporting, plasma membrane 1	chr10 C3	67972	Atp2b1
1437104_at	4.41812	3.48465	3.28795	5.28564	4.82138	5.60512	3.73024	5.23738	1.50714	2.84246	0.00193939	4.69233	BB711230	Mm.229141	Arfgef1	ADP-ribosylation factor guanine nucleotide-exchange factor 1(brefeldin A-inhibited)	chr1 A2	211673	Arfgef1
1420935_a_at	7.9746	7.5407	7.22444	9.13878	8.59659	9.52558	7.57991	9.08698	1.50707	2.84233	0.000732491	5.53333	NM_016799	Mm.1963	Srrm1	serine/arginine repetitive matrix 1	chr4 D3	51796	Srrm1
1415798_at	6.2078	4.79083	4.98437	6.5986	6.84808	7.03938	5.32767	6.82869	1.50102	2.83043	0.00337131	4.24988	BF225985	Mm.5021	Ddr1	discoidin domain receptor family, member 1	chr17 C|17 21.5 cM	12305	Ddr1
1440163_at	4.79461	4.48447	4.20431	5.1321	6.06875	6.76655	4.49447	5.98913	1.49467	2.818	0.00529849	3.90432	BB392503	Mm.159185	Setd3	SET domain containing 3	chr12 F1|12 53.0 cM	52690	Setd3
1418569_at	5.36301	5.18666	4.72644	6.64694	6.43293	6.67993	5.09203	6.5866	1.49457	2.81779	5.10411e-05	8.36338	BG070068	Mm.479564	Fblim1	filamin binding LIM protein 1	chr4 E1	74202	Fblim1
1438249_at	7.82331	7.33708	6.86731	8.91303	8.54939	9.04538	7.34257	8.83593	1.49336	2.81545	0.000454653	5.97822	BM247366	Mm.295330	Usp7	ubiquitin specific peptidase 7	chr16 A1	252870	Usp7
1422584_at	6.5536	5.02326	5.41431	7.16593	6.98251	7.30863	5.66372	7.15236	1.48864	2.80624	0.00380539	4.15596	NM_021337	Mm.18845	Skiv2l	superkiller viralicidic activity 2-like (S. cerevisiae)	chr17 B1	108077	Skiv2l
1456316_a_at	5.93076	4.79766	4.60919	6.56711	6.32217	6.90065	5.11254	6.59664	1.48411	2.79744	0.00299612	4.34238	BI965035	Mm.478397	Acbd3	acyl-Coenzyme A binding domain containing 3	chr1 H4|1 98.7 cM	170760	Acbd3
1419055_a_at	7.20463	6.25276	5.96784	7.92401	8.09549	7.85733	6.47507	7.95894	1.48387	2.79698	0.00132778	5.00956	AW987375	Mm.4420	Ptpn21	protein tyrosine phosphatase, non-receptor type 21	chr12 F1	24000	Ptpn21
1459984_at	5.39935	5.00301	5.05502	6.75043	6.47056	6.68256	5.15246	6.63452	1.48206	2.79346	1.37264e-05	10.1331	AI552688	Mm.41152	Mia3	melanoma inhibitory activity 3	---	338366	Mia3
1436844_at	5.86041	4.97842	5.28427	6.99876	6.60365	6.96589	5.37437	6.8561	1.48173	2.79283	0.000304858	6.36976	AV257745	---	---	---	---	---	1436844_at
1457398_at	6.14708	5.31454	4.62957	6.88827	6.52263	7.11942	5.36373	6.84344	1.47971	2.78892	0.00406879	4.1045	BB364558	Mm.447566	---	---	---	---	1457398_at
1429810_at	6.46564	6.00592	5.48276	7.44785	7.09453	7.84986	5.98477	7.46408	1.47931	2.78815	0.00098026	5.27266	BM123174	Mm.275811	Rictor	RPTOR independent companion of MTOR, complex 2	chr15 A1	78757	Rictor
1428130_at	7.96789	7.41448	7.51365	9.53294	8.67208	9.12299	7.63201	9.10933	1.47733	2.78432	0.000395842	6.11191	BG071597	Mm.290857	Lman1	lectin, mannose-binding, 1	chr18 E1	70361	Lman1
1450397_at	9.11134	8.18338	7.58402	9.57969	9.85019	9.87848	8.29291	9.76945	1.47654	2.78281	0.00340598	4.24191	BB731480	Mm.4173	Mtap1b	microtubule-associated protein 1B	chr13 D1|13 51.0 cM	17755	Mtap1b
1456080_a_at	9.77498	8.1268	8.85248	10.5792	10.3207	10.2827	8.91809	10.3942	1.4761	2.78196	0.00476444	3.98431	BM239368	Mm.218473	Serinc3	serine incorporator 3	chr2 H3	26943	Serinc3
1457348_at	6.60845	5.65128	5.8484	7.63908	7.10827	7.78624	6.03604	7.5112	1.47515	2.78013	0.000982938	5.27025	BB134293	---	---	---	---	---	1457348_at
1448007_at	6.54882	6.08724	5.42596	7.39423	7.31187	7.78129	6.02067	7.4958	1.47512	2.78008	0.000974392	5.27795	BE847301	Mm.228071	Baz2b	bromodomain adjacent to zinc finger domain, 2B	chr2 C1.1	407823	Baz2b
1423966_at	6.08398	5.15022	5.7937	7.13449	6.98149	7.33519	5.67597	7.15039	1.47442	2.77872	0.000353437	6.22284	BB038546	Mm.283879	Cd99l2	CD99 antigen-like 2	chrX A6-B	171486	Cd99l2
1425272_at	6.74642	6.25328	6.48939	7.81612	8.03292	8.06086	6.49636	7.96997	1.4736	2.77715	1.9453e-05	9.6344	AF083876	Mm.246009	Emp2	epithelial membrane protein 2	chr16 A1|16 2.4 cM	13731	Emp2
1448885_at	7.62806	7.64535	6.43979	8.38754	8.95286	8.7912	7.23773	8.71053	1.4728	2.7756	0.00270432	4.42352	BB645629	Mm.422674	Rap2b	RAP2B, member of RAS oncogene family	chr3 E1	74012	Rap2b
1438294_at	6.2712	6.13233	5.32005	7.24264	7.14498	7.74717	5.90786	7.37826	1.4704	2.77099	0.000906704	5.34165	BG067317	Mm.476983	Atxn1	ataxin 1	chr13 A5|13 28.0 cM	20238	Atxn1
1440966_at	7.32767	7.31468	6.45325	8.71417	8.06062	8.72517	7.03187	8.49999	1.46812	2.76661	0.00110695	5.16627	BB248730	Mm.260635	March7	membrane-associated ring finger (C3HC4) 7	chr2 C3	57438	March7
1448158_at	6.40571	5.67116	5.29344	7.09309	7.30212	7.3762	5.7901	7.25714	1.46703	2.76453	0.000751878	5.50962	BI788645	Mm.2580	Sdc1	syndecan 1	chr12 A1.1|12 1.0 cM	20969	Sdc1
1424781_at	8.57766	7.5455	7.57519	9.4103	9.42452	9.25447	7.89945	9.3631	1.46364	2.75804	0.00083949	5.41034	AK005026	Mm.41272	Reep3	receptor accessory protein 3	chr10 B5.1|10 30.0 cM	28193	Reep3
1418252_at	7.76469	7.70941	8.15661	9.08387	10.0207	8.8928	7.8769	9.33247	1.45557	2.74265	0.00139222	4.96921	NM_008812	Mm.2296	Padi2	peptidyl arginine deiminase, type II	chr4 E1|4 71.0 cM	18600	Padi2
1451485_at	7.74128	7.13817	6.86993	8.85172	8.40386	8.85883	7.2498	8.7048	1.455	2.74157	0.00041315	6.07039	AW536179	Mm.30927	Luc7l3	LUC7-like 3 (S. cerevisiae)	chr11 C	67684	Luc7l3
1438831_at	5.89155	5.35743	5.8652	7.21732	6.89571	7.35333	5.70473	7.15546	1.45073	2.73346	8.89981e-05	7.6968	BB208315	Mm.260516	Cdk12	Cyclin-dependent kinase 12	chr11 D|11 56.0 cM	69131	Cdk12
1417416_at	7.17501	7.1445	7.2867	9.24404	8.99349	7.71742	7.20207	8.65165	1.44958	2.73128	0.00467147	3.99923	NM_010595	Mm.40424	Kcna1	potassium voltage-gated channel, shaker-related subfamily, member 1	chr6 F1-F3|6 61.0 cM	16485	Kcna1
1450650_at	8.33882	7.27828	6.83976	8.85235	8.94662	8.99927	7.48562	8.93275	1.44713	2.72665	0.00350203	4.22028	AV297945	Mm.60590	Myo10	myosin X	chr15 C|15 9.2 cM	17909	Myo10
1416191_at	7.74864	6.73866	7.00385	8.79942	8.33455	8.69262	7.16372	8.60886	1.44515	2.7229	0.000773876	5.48353	BC003707	Mm.477740	Sec61a1	Sec61 alpha 1 subunit (S. cerevisiae)	chr6 D1	53421	Sec61a1
1460380_at	6.41689	5.21032	4.99412	6.84051	7.08585	7.03022	5.54045	6.98553	1.44508	2.72279	0.0035997	4.19893	AB072269	Mm.345891	Dsg2	desmoglein 2	chr18 A2|18 7.05 cM	13511	Dsg2
1451782_a_at	8.13728	6.44584	7.04261	8.57819	8.54375	8.83616	7.20858	8.6527	1.44412	2.72097	0.00636024	3.76845	AF305501	Mm.29744	Slc29a1	solute carrier family 29 (nucleoside transporters), member 1	chr17 C	63959	Slc29a1
1430404_at	6.39437	5.54082	5.24692	7.47846	7.0971	6.93344	5.72737	7.16967	1.4423	2.71753	0.00155696	4.87476	BM239430	---	LOC75771	hypothetical LOC75771	---	75771	LOC75771
1442094_at	6.44988	5.70159	6.00846	7.13163	7.54361	7.80499	6.05331	7.49341	1.4401	2.7134	0.000397178	6.10864	BB470038	Mm.64065	Ing5	inhibitor of growth family, member 5	chr1 D	66262	Ing5
1437650_at	7.15477	6.58104	6.48969	8.2134	8.1782	8.15264	6.74183	8.18141	1.43958	2.71242	7.19618e-05	7.94622	BG918100	---	C730026J16	hypothetical protein C730026J16	chr9 E3.3	331006	C730026J16
1421163_a_at	8.79643	7.13518	7.24668	9.17717	8.90398	9.40923	7.7261	9.16346	1.43736	2.70825	0.0102885	3.41976	AF326553	Mm.31274	Nfia	nuclear factor I/A	chr4 C4-C6|4 45.8 cM	18027	Nfia
1448404_at	7.45488	6.69128	6.56191	8.26186	8.43442	8.3168	6.90269	8.33769	1.435	2.70383	0.000342831	6.25291	BG965399	Mm.286069	Scamp2	secretory carrier membrane protein 2	chr9 B	24044	Scamp2
1458847_at	4.18839	4.02969	3.43736	5.72941	5.09122	5.13859	3.88515	5.31974	1.4346	2.70306	0.000525963	5.83982	BB476118	---	---	---	---	---	1458847_at
1425456_a_at	9.22547	7.80516	7.99575	9.76639	9.97978	9.58056	8.34213	9.77558	1.43345	2.70092	0.00423789	4.07334	AI481780	Mm.18494	Map2k3	mitogen-activated protein kinase kinase 3	chr11 B2	26397	Map2k3
1455494_at	9.02221	9.07744	8.99573	10.8142	10.5185	10.0604	9.03179	10.4644	1.43259	2.6993	9.69866e-05	7.59771	BI794771	Mm.277735	Col1a1	collagen, type I, alpha 1	chr11 D|11 56.0 cM	12842	Col1a1
1422428_at	7.03932	6.83728	6.84937	7.69143	8.60929	8.71888	6.90866	8.33987	1.43121	2.69674	0.000806042	5.44683	NM_053178	Mm.20592	Acsbg1	acyl-CoA synthetase bubblegum family member 1	chr9 A5.3	94180	Acsbg1
1420901_a_at	5.58002	4.89321	5.19483	6.56216	6.80399	6.59386	5.22269	6.65334	1.43065	2.69569	8.19497e-05	7.79289	NM_010438	Mm.196605	Hk1	hexokinase 1	chr10 B4|10 30.0 cM	15275	Hk1
1426975_at	6.41184	5.39146	5.47288	7.29851	6.88913	7.37676	5.75873	7.18814	1.42941	2.69337	0.00124741	5.06303	BG067859	Mm.295246	Os9	amplified in osteosarcoma	chr10 D3	216440	Os9
1421365_at	7.00084	7.08695	7.60811	8.59853	8.65978	8.7248	7.23197	8.66104	1.42907	2.69273	5.22087e-05	8.33537	NM_008046	Mm.4913	Fst	follistatin	chr13 D2.2	14313	Fst
1444139_at	7.25769	7.43834	7.22284	8.32582	8.13379	9.73854	7.30629	8.73272	1.42643	2.6878	0.00719873	3.67745	BG797099	Mm.250841	Ddit4l	DNA-damage-inducible transcript 4-like	chr3 G3	73284	Ddit4l
1452741_s_at	6.92269	6.58649	6.19299	7.64851	7.94974	8.38182	6.56739	7.99336	1.42597	2.68694	0.000478633	5.92914	BQ175968	Mm.3711	Gpd2	glycerol phosphate dehydrogenase 2, mitochondrial	chr2 C1.1|2 33.0 cM	14571	Gpd2
1456446_at	9.30644	8.5887	7.95963	10.0089	9.89665	10.2238	8.61826	10.0431	1.42488	2.68492	0.00219229	4.59223	BM246687	Mm.171518	4930523C07Rik	RIKEN cDNA 4930523C07 gene	chr1 H2.1	67647	4930523C07Rik
1445843_at	5.92745	5.34872	4.59186	6.4659	6.51919	7.14818	5.28934	6.71109	1.42174	2.67909	0.00374306	4.16871	BE199465	Mm.34955	Chd2	chromodomain helicase DNA binding protein 2	chr7 D1	244059	Chd2
1455773_at	5.20316	4.77487	4.33309	6.34874	5.60113	6.62614	4.77037	6.192	1.42163	2.67888	0.00208856	4.63167	BG797225	Mm.461585	---	---	---	---	1455773_at
1425676_a_at	8.85699	7.20539	7.81313	9.47262	9.543	9.12343	7.9585	9.37969	1.42118	2.67805	0.00661924	3.73902	BC006735	Mm.282096	Elovl1	elongation of very long chain fatty acids (FEN1/Elo2, SUR4/Elo3, yeast)-like 1	chr4 D2.1	54325	Elovl1
1423117_at	8.64076	7.34269	7.06104	9.13429	8.9544	9.21844	7.6815	9.10238	1.42088	2.67748	0.00620935	3.78619	BB837171	Mm.440206	Pum1	pumilio 1 (Drosophila)	chr4 D2.2-D2.3	80912	Pum1
1442107_at	7.65684	7.40574	6.43377	8.37083	8.7933	8.59464	7.16545	8.58626	1.42081	2.67735	0.00200076	4.66678	BM218614	Mm.475646	Flnb	filamin, beta	chr14 A1	286940	Flnb
1457839_at	4.89307	4.2979	4.19561	5.84742	5.43031	6.36441	4.46219	5.88072	1.41852	2.67312	0.00106431	5.20051	BB535108	---	---	---	---	---	1457839_at
1418129_at	5.67	4.86242	4.8548	6.87207	6.66704	6.10209	5.12907	6.54707	1.41799	2.67214	0.00120825	5.09046	BG295389	Mm.133370	Dhcr24	24-dehydrocholesterol reductase	chr4 C7	74754	Dhcr24
1438443_at	8.0946	7.52436	7.08212	9.0933	9.00816	8.85341	7.56703	8.98496	1.41793	2.67201	0.000511247	5.8666	BB751546	Mm.441121	Zbtb20	zinc finger and BTB domain containing 20	chr16 B4|16 28.9 cM	56490	Zbtb20
1427980_at	9.14156	7.96969	7.46878	9.66189	9.62577	9.54063	8.19334	9.60943	1.41609	2.66861	0.00658488	3.74285	BB324697	Mm.233181	4933407C03Rik	RIKEN cDNA 4933407C03 gene	chr8 E1	74440	4933407C03Rik
1458994_at	6.32893	5.24586	4.73689	6.89594	6.7408	6.90765	5.43723	6.84813	1.41091	2.65904	0.00526564	3.90899	BM215803	---	---	---	---	---	1458994_at
1432004_a_at	4.99424	4.67729	4.70245	6.38902	5.95768	6.25927	4.79132	6.20199	1.41067	2.6586	2.71187e-05	9.17925	AK015410	Mm.433257	Dnm2	dynamin 2	chr9 A3|9 7.0 cM	13430	Dnm2
1423886_at	6.38884	5.48393	6.09068	7.60935	7.25624	7.32815	5.98782	7.39791	1.41009	2.65755	0.000411807	6.07354	BG066605	Mm.1249	Lamc1	laminin, gamma 1	chr1 G3|1 81.1 cM	226519	Lamc1
1419099_x_at	5.06619	4.17782	4.21261	5.99344	5.59416	6.0953	4.48554	5.8943	1.40876	2.65509	0.000832796	5.41751	AF093620	Mm.295284	Stom	stomatin	chr2 B-C1|2 24.0 cM	13830	Stom
1458126_at	5.52737	5.08469	4.32705	6.33746	6.07764	6.74576	4.9797	6.38695	1.40725	2.65231	0.00235331	4.53489	BB443518	---	D030041H20Rik	RIKEN cDNA D030041H20 gene	---	320036	D030041H20Rik
1423597_at	5.63667	5.86936	5.78633	6.99771	7.1197	7.38697	5.76412	7.16813	1.40401	2.64636	1.28373e-05	10.2314	BB303874	Mm.153230	Atp8a1	ATPase, aminophospholipid transporter (APLT), class I, type 8A, member 1	chr5 C3.1	11980	Atp8a1
1455886_at	7.57763	6.83323	6.22234	8.30132	8.13801	8.40528	6.87774	8.28154	1.4038	2.64598	0.00234775	4.53679	BB385581	Mm.266871	Cbl /// LOC100048010	Casitas B-lineage lymphoma /// similar to Casitas B-lineage lymphoma	chr9 A5.2|9 26.0 cM	100048010 /// 12402	Cbl /// LOC100048010
1441707_at	4.75219	4.29536	4.52324	6.02398	5.42453	6.32218	4.5236	5.92357	1.39997	2.63896	0.000495666	5.8959	C77757	Mm.296338	Psma3	Proteasome (prosome, macropain) subunit, alpha type 3	chr12 C3	19167	Psma3
1449334_at	8.7703	8.29725	8.54666	10.2299	9.94322	9.63753	8.53807	9.93688	1.39881	2.63683	0.000109304	7.46158	BI111620	Mm.4871	Timp3	tissue inhibitor of metalloproteinase 3	chr10 C1-D1|10 47.0 cM	21859	Timp3
1422053_at	7.06291	7.12074	6.88717	8.39542	8.85937	8.00681	7.02361	8.42053	1.39692	2.63339	0.000242544	6.60194	NM_008380	Mm.8042	Inhba	inhibin beta-A	chr13 A1|13 10.0 cM	16323	Inhba
1425919_at	5.74547	5.01741	5.2369	6.9154	6.39	6.88099	5.33326	6.7288	1.39554	2.63087	0.000346845	6.24141	BC004633	Mm.27886	Ndufa12	NADH dehydrogenase (ubiquinone) 1 alpha subcomplex, 12	chr10 F	66414	Ndufa12
1448352_at	5.61325	5.54667	5.79903	6.80247	7.22658	7.1121	5.65298	7.04705	1.39407	2.62819	1.94855e-05	9.63206	BB705823	Mm.92659	Luzp1	leucine zipper protein 1	chr4 D3	269593	Luzp1
1456822_at	5.45641	5.49014	4.5021	6.86211	5.85691	6.90907	5.14955	6.5427	1.39315	2.62651	0.00558686	3.86469	BB482313	Mm.196846	Rad23b	RAD23b homolog (S. cerevisiae)	chr4 B3	19359	Rad23b
1423669_at	7.71718	7.43096	7.24656	8.99979	8.91981	8.65296	7.4649	8.85752	1.39262	2.62555	3.73463e-05	8.7584	U08020	Mm.277735	Col1a1	collagen, type I, alpha 1	chr11 D|11 56.0 cM	12842	Col1a1
1450915_at	7.63968	6.81316	6.77479	8.43991	8.24043	8.71487	7.07588	8.46507	1.38919	2.61932	0.000717063	5.55269	BM222025	Mm.21185	Ap3b1	adaptor-related protein complex 3, beta 1 subunit	chr13 D1|13 47.0 cM	11774	Ap3b1
1458884_at	4.68283	4.63712	3.86627	6.0179	5.34217	5.98607	4.39541	5.78205	1.38664	2.61469	0.00117515	5.11444	BB475301	Mm.323554	Plekha1	Pleckstrin homology domain containing, family A (phosphoinositide binding specific) member 1	chr7 F3	101476	Plekha1
1444987_at	5.24266	4.58987	4.38259	6.17818	5.997	6.19723	4.73837	6.12414	1.38577	2.61311	0.000314405	6.33892	BG067383	Mm.236553	Ctsb	cathepsin B	chr14 D1|14 28.0 cM	13030	Ctsb
1416687_at	6.25512	6.08346	6.20078	7.95729	7.84929	6.89	6.17978	7.56552	1.38574	2.61306	0.00115398	5.13017	BC021352	Mm.79983	Plod2	procollagen lysine, 2-oxoglutarate 5-dioxygenase 2	chr9 E3.3|9 52.0 cM	26432	Plod2
1455998_at	6.80664	5.95734	5.83941	7.54716	7.35637	7.8545	6.20113	7.58601	1.38487	2.61149	0.00106497	5.19997	BM232738	Mm.440603	Zbed6	zinc finger, BED domain containing 6	chr1 E4	667118	Zbed6
1420946_at	5.81289	5.26514	5.16896	6.80258	6.2992	7.29906	5.41567	6.80028	1.38462	2.61102	0.00131626	5.01701	BB825830	Mm.478869	Atrx	alpha thalassemia/mental retardation syndrome X-linked homolog (human)	chrX D|X 43.8 cM	22589	Atrx
1460121_at	5.83566	6.3698	5.63959	7.22344	7.19799	7.56911	5.94835	7.33018	1.38184	2.606	0.00022418	6.68331	BI076710	---	9630010G10Rik	RIKEN cDNA 9630010G10 gene	---	399612	9630010G10Rik
1417500_a_at	13.3525	11.8771	12.4857	13.8096	14.1213	13.9281	12.5718	13.953	1.38127	2.60497	0.00404953	4.10814	BC016492	Mm.330731	Tgm2	transglutaminase 2, C polypeptide	chr2 H1|2 89.0 cM	21817	Tgm2
1427311_at	4.56268	4.06254	4.08324	5.64107	5.20695	5.99425	4.23615	5.61409	1.37793	2.59896	0.000418834	6.05717	BB380312	Mm.343986	Bptf	bromodomain PHD finger transcription factor	chr11 E1	207165	Bptf
1442336_at	5.24425	4.41567	4.13974	6.09363	5.65755	6.1802	4.59989	5.97712	1.37724	2.5977	0.00174901	4.77766	BE334274	---	---	---	---	---	1442336_at
1447360_at	3.99321	4.39135	4.09453	6.00814	5.43279	5.16452	4.1597	5.53515	1.37545	2.59449	0.000392031	6.12133	AW413169	Mm.153272	Tsc22d1	TSC22 domain family, member 1	chr14 D3|14 42.0 cM	21807	Tsc22d1
1453724_a_at	8.17915	7.50688	8.11833	9.32673	9.77522	8.80713	7.93479	9.30303	1.36824	2.58156	0.00143475	4.9437	AK012411	Mm.2044	Serpinf1	serine (or cysteine) peptidase inhibitor, clade F, member 1	chr11 B5	20317	Serpinf1
1448377_at	11.1453	10.9686	10.9717	11.3865	13.1133	12.6859	11.0285	12.3952	1.36668	2.57876	0.00991307	3.44627	NM_011414	Mm.371583	Slpi	secretory leukocyte peptidase inhibitor	---	20568	Slpi
1429327_at	5.0901	4.36803	4.44545	6.19379	5.61778	6.17444	4.63453	5.99534	1.36081	2.56829	0.000608359	5.70378	AK017826	Mm.46705	Sdccag1	serologically defined colon cancer antigen 1	chr12 C3	66244	Sdccag1
1423594_a_at	6.3213	6.63073	6.37501	7.90752	7.86605	7.63525	6.44235	7.80294	1.36059	2.56791	1.36061e-05	10.1459	BB451714	Mm.229532	Ednrb	endothelin receptor type B	chr14 E2.3|14 51.0 cM	13618	Ednrb
1423407_a_at	9.42105	8.84529	9.17928	10.4248	10.7539	10.3471	9.14854	10.5086	1.36008	2.56699	0.000103684	7.52144	BF228318	Mm.249146	Fbln2	fibulin 2	chr6 D|6 37.2 cM	14115	Fbln2
1422996_at	5.85654	4.75449	4.95202	6.34947	6.11386	7.17914	5.18768	6.54749	1.3598	2.5665	0.0061149	3.79754	NM_134188	---	Acot2	acyl-CoA thioesterase 2	chr12 D3	171210	Acot2
1457374_at	9.04821	8.0357	7.8398	9.90892	9.32332	9.76909	8.3079	9.66711	1.3592	2.56544	0.00335767	4.25305	AV377264	Mm.98668	Nedd4l	neural precursor cell expressed, developmentally down-regulated gene 4-like	chr18 E1	83814	Nedd4l
1419355_at	8.98322	8.02794	7.74059	9.67095	9.58117	9.57399	8.25058	9.6087	1.35812	2.56351	0.0021045	4.62547	BB524597	Mm.29466	Klf7	Kruppel-like factor 7 (ubiquitous)	chr1 C1-C3	93691	Klf7
1439713_at	4.57209	4.56283	3.99553	5.52997	5.70349	5.97091	4.37682	5.73479	1.35797	2.56324	0.000168425	6.98524	AV372589	Mm.317280	Itga1	integrin alpha 1	chr13 D2.2|13 65.0 cM	109700	Itga1
1456088_at	5.26981	5.05287	4.81118	6.41661	6.03151	6.75772	5.04462	6.40195	1.35733	2.5621	0.000247552	6.58093	BF134200	Mm.259879	Xiap	X-linked inhibitor of apoptosis	chrX A3-A5	11798	Xiap
1434013_at	6.66288	6.92874	7.04098	8.314	8.39791	7.99015	6.87753	8.23402	1.35649	2.56061	3.93055e-05	8.69269	BM900139	Mm.329478	Ablim3	actin binding LIM protein family, member 3	chr18 E1	319713	Ablim3
1441117_at	5.22816	4.80415	4.08804	6.08794	5.98911	6.11037	4.70678	6.06247	1.35569	2.55919	0.00116005	5.12563	AI549877	---	---	---	---	---	1441117_at
1439877_at	5.1504	5.04273	5.07181	7.06475	6.3269	5.93554	5.08832	6.4424	1.35408	2.55635	0.00112965	5.14864	BB125494	---	---	---	---	---	1439877_at
1447270_at	5.23347	4.57044	4.7122	6.50652	5.78206	6.2859	4.8387	6.19149	1.35279	2.55406	0.000604373	5.70987	BM124643	---	---	---	---	---	1447270_at
1424791_a_at	6.65311	6.26638	6.05041	7.76407	7.61196	7.65186	6.3233	7.67596	1.35266	2.55382	5.77443e-05	8.2115	BC004826	Mm.29236	Bcam	basal cell adhesion molecule	chr7 A3	57278	Bcam
1453188_at	6.5483	6.37826	6.22695	8.49401	7.33945	7.37745	6.3845	7.73697	1.35247	2.55348	0.00255714	4.46817	AI553459	---	6230424C14Rik	RIKEN cDNA 6230424C14 gene	---	67786	6230424C14Rik
1419089_at	11.133	10.7069	10.5593	12.306	12.2989	11.8425	10.7998	12.1491	1.34935	2.54797	0.000178008	6.92601	BI111620	Mm.4871	Timp3	tissue inhibitor of metalloproteinase 3	chr10 C1-D1|10 47.0 cM	21859	Timp3
1427193_at	5.78374	5.59367	6.43772	7.25314	6.85423	7.75299	5.93838	7.28679	1.34841	2.54632	0.00185313	4.7298	BM219644	Mm.45602	Brd8	bromodomain containing 8	chr18 B1	78656	Brd8
1442382_at	6.48433	6.22271	5.60781	7.64278	7.45224	7.26399	6.10495	7.45301	1.34805	2.54569	0.000494891	5.89739	BI714055	Mm.202606	Mast4	microtubule associated serine/threonine kinase family member 4	chr13 D1	328329	Mast4
1437314_a_at	6.34069	5.21808	5.85045	7.03688	7.01015	7.40363	5.80307	7.15022	1.34715	2.54409	0.00148706	4.91343	BG069220	Mm.275720	Trmt1	TRM1 tRNA methyltransferase 1 homolog (S. cerevisiae)	chr8 C3|8 39.0 cM	212528	Trmt1
1459253_at	4.38044	4.23575	3.83854	5.6558	5.37374	5.45915	4.15158	5.49623	1.34465	2.53969	6.03406e-05	8.15792	AW556597	---	1700023H06Rik	RIKEN cDNA 1700023H06 gene	---	69442	1700023H06Rik
1452829_at	8.19832	6.98286	7.03927	8.94046	8.45216	8.86078	7.40682	8.75113	1.34432	2.5391	0.00400845	4.11596	AK010453	Mm.305535	Cad	carbamoyl-phosphate synthetase 2, aspartate transcarbamylase, and dihydroorotase	chr5 B1	69719	Cad
1436892_at	5.01467	5.00243	5.08265	7.07002	6.19369	5.86696	5.03325	6.37689	1.34364	2.53791	0.00177341	4.76616	BB133520	Mm.266627	Spred2	sprouty-related, EVH1 domain containing 2	chr11 A3.2	114716	Spred2
1439033_at	5.26924	4.74428	4.52576	6.60483	5.83451	6.12702	4.84643	6.18879	1.34236	2.53566	0.000895864	5.35234	AV341907	Mm.331576	Zcchc7	zinc finger, CCHC domain containing 7	chr4 B1	319885	Zcchc7
1457639_at	5.44779	5.1103	4.62725	6.73462	6.11791	6.35899	5.06178	6.40384	1.34206	2.53513	0.00067874	5.60287	AI849595	Mm.27082	Atp6v1h	ATPase, H+ transporting, lysosomal V1 subunit H	chr1 A1	108664	Atp6v1h
1416525_at	8.15643	7.34013	7.67483	9.20424	8.81732	9.16818	7.7238	9.06325	1.33945	2.53055	0.000391524	6.12259	BB815380	Mm.285454	Spop	speckle-type POZ protein	chr11 D|11 55.6 cM	20747	Spop
1429433_at	10.2643	9.61609	8.93521	10.9811	10.8948	10.9456	9.60522	10.9405	1.33527	2.52323	0.00256267	4.46644	BI083627	Mm.245446	Bat2l2	HLA-B associated transcript 2-like 2	chr1 H1|1	226562	Bat2l2
1457262_at	6.76388	6.55375	5.88413	8.14991	7.61494	7.44123	6.40059	7.73536	1.33478	2.52236	0.00138346	4.97458	BB024162	Mm.309053	Smg1	SMG1 homolog, phosphatidylinositol 3-kinase-related kinase (C. elegans)	chr7 F2	233789	Smg1
1450097_s_at	6.57833	4.90975	5.2745	7.04837	6.99796	6.7199	5.58753	6.92207	1.33454	2.52196	0.010563	3.40102	BF302166	Mm.370185	Gna12	guanine nucleotide binding protein, alpha 12	chr5 G2|5 82.0 cM	14673	Gna12
1417613_at	6.38652	5.2286	6.00703	7.4145	7.29134	6.91609	5.87405	7.20731	1.33326	2.51971	0.00219695	4.59051	BF147705	Mm.12246	Ier5	immediate early response 5	chr1 G3|1 81.5 cM	15939	Ier5
1426478_at	5.85555	4.57284	4.59511	6.37849	5.90419	6.73922	5.00784	6.34064	1.3328	2.51891	0.00819536	3.5831	AA124924	Mm.259653	Rasa1	RAS p21 protein activator 1	chr13 C3	218397	Rasa1
1441170_a_at	7.7697	6.95051	7.04917	8.58783	8.5565	8.62299	7.25646	8.58911	1.33265	2.51864	0.000345098	6.2464	BB531641	Mm.29629	Dab2ip	disabled homolog 2 (Drosophila) interacting protein	chr2 B	69601	Dab2ip
1443104_at	6.66889	5.98316	5.57787	7.71303	6.89838	7.61437	6.07664	7.40859	1.33195	2.51743	0.00352978	4.21415	BB541236	Mm.458588	---	---	---	---	1443104_at
1449369_at	8.6221	7.77353	9.09604	9.43071	9.82232	10.2234	8.49722	9.82549	1.32827	2.51101	0.0056639	3.85447	NM_015775	Mm.276145	Tmprss2	transmembrane protease, serine 2	chr16 C2|16 20.65 cM	50528	Tmprss2
1418632_at	6.75553	5.95993	5.99207	7.45829	7.48421	7.74611	6.23584	7.56287	1.32703	2.50885	0.000488139	5.91043	BI694835	Mm.332967	Ube2h	ubiquitin-conjugating enzyme E2H	chr6 A3.3|6 6.5 cM	22214	Ube2h
1436755_at	8.99303	8.37952	7.97781	10.0228	9.66894	9.63709	8.45012	9.77627	1.32615	2.50733	0.00104892	5.21324	AI317339	Mm.313876	Itih5	inter-alpha (globulin) inhibitor H5	chr2 A1	209378	Itih5
1442750_at	4.58766	4.55044	3.90454	6.14006	5.29388	5.5858	4.34755	5.67325	1.3257	2.50655	0.00128411	5.03815	BG067768	Mm.394374	---	---	---	---	1442750_at
1450377_at	10.131	9.11343	8.62081	10.6572	10.246	10.9378	9.28842	10.6137	1.32529	2.50583	0.00841985	3.56355	AI385532	Mm.4159	LOC640441 /// Thbs1	similar to thrombospondin 1 /// thrombospondin 1	chr2 F1-F3|2 65.0 cM	21825 /// 640441	LOC640441 /// Thbs1
1456947_at	6.73682	6.22822	5.92633	8.06039	7.26052	7.54528	6.29712	7.62207	1.32494	2.50523	0.00128718	5.03611	BG072758	Mm.464931	---	---	---	---	1456947_at
1440920_at	8.48432	7.02641	7.52801	8.92395	8.70848	9.37764	7.67958	9.00336	1.32378	2.50321	0.00718212	3.67914	BB535404	Mm.280175	Mmp14	matrix metallopeptidase 14 (membrane-inserted)	chr14 C2|14 12.5 cM	17387	Mmp14
1438736_at	8.2242	7.18007	6.64601	8.76961	8.342	8.90582	7.35009	8.67247	1.32238	2.50078	0.00897446	3.51756	BB703762	Mm.259498	Thoc2	THO complex 2	chrX A4	331401	Thoc2
1428083_at	10.4208	10.7073	10.157	11.8959	11.4315	11.9201	10.4284	11.7492	1.3208	2.49804	0.00018106	6.9079	AK018202	Mm.281895	Neat1	nuclear paraspeckle assembly transcript 1 (non-protein coding)	chr19 A	66961	Neat1
1441141_at	5.1105	4.77089	4.35026	6.03921	6.25015	5.90061	4.74388	6.06332	1.31944	2.49569	0.000263311	6.51782	BB008886	Mm.209147	Amn1	Antagonist of mitotic exit network 1 homolog (S. cerevisiae)	chr6 G3	232566	Amn1
1453140_at	7.00007	6.24202	6.15685	7.8514	7.57512	7.92956	6.46631	7.78536	1.31905	2.49501	0.000640644	5.65596	AK018550	Mm.38813	Zfp871	zinc finger protein 871	chr17 B1	208292	Zfp871
1416801_at	6.19295	5.10326	5.12771	6.93462	6.41535	7.02641	5.47464	6.79213	1.31749	2.49232	0.00363374	4.19164	AV320241	Mm.244705	Trpm7	transient receptor potential cation channel, subfamily M, member 7	chr2 F2	58800	Trpm7
1426750_at	9.18359	8.16419	8.06771	9.71591	9.94967	9.70097	8.47183	9.78885	1.31702	2.49151	0.00215842	4.60488	AW538200	Mm.475646	Flnb	filamin, beta	chr14 A1	286940	Flnb
1453238_s_at	12.5213	11.5784	11.4957	13.271	13.362	12.912	11.8652	13.1816	1.31649	2.49059	0.00189603	4.71093	AU018141	---	3930401B19Rik /// A130040M12Rik /// E430024C06Rik	RIKEN cDNA 3930401B19 gene /// RIKEN cDNA A130040M12 gene /// RIKEN cDNA E430024C06 gene	chr11 C|11	319269 /// 319443 /// 77570	3930401B19Rik /// A130040M12Rik /// E430024C06Rik
1449551_at	6.01986	5.26877	4.921	6.80347	6.87622	6.47454	5.40321	6.71808	1.31486	2.48779	0.00166609	4.81807	NM_008659	Mm.234502	Myo1c	myosin IC	chr11 C-E1|11 44.13 cM	17913	Myo1c
1422680_at	7.34331	6.41465	6.82271	8.29844	7.82293	8.40148	6.86022	8.17428	1.31406	2.4864	0.00115107	5.13236	BB459423	Mm.255858	Ctr9	Ctr9, Paf1/RNA polymerase II complex component, homolog (S. cerevisiae)	chr7 F1|7 54.0 cM	22083	Ctr9
1423413_at	9.27798	8.38718	8.4278	10.1551	10.2574	9.61655	8.69765	10.0097	1.31204	2.48292	0.00181118	4.74872	AI987929	Mm.30837	Ndrg1	N-myc downstream regulated gene 1	chr15 D2	17988	Ndrg1
1443923_at	6.26038	6.13345	4.86889	7.12127	7.09175	6.98336	5.75424	7.06546	1.31122	2.48151	0.00584551	3.83098	BB011550	Mm.216107	Akap13	A kinase (PRKA) anchor protein 13	chr7 D2	75547	Akap13
1421992_a_at	7.77778	7.40289	7.10007	9.13665	8.86582	8.21184	7.42691	8.7381	1.31119	2.48146	0.00146632	4.92529	NM_010517	Mm.233799	Igfbp4	insulin-like growth factor binding protein 4	chr11 D	16010	Igfbp4
1438496_a_at	4.67627	4.30637	4.19883	5.84227	5.08093	6.18775	4.39382	5.70365	1.30983	2.47912	0.00197971	4.67545	BM239943	Mm.72753	Ddx26b	DEAD/H (Asp-Glu-Ala-Asp/His) box polypeptide 26B	chrX A5	236790	Ddx26b
1427266_at	8.46521	7.89184	7.62773	9.25644	8.94845	9.69963	7.99493	9.30151	1.30658	2.47354	0.00133125	5.00733	BG065752	Mm.27913	Pbrm1	polybromo 1	chr14 B	66923	Pbrm1
1436790_a_at	3.4345	2.90369	3.47444	5.09811	4.12321	4.50358	3.27087	4.57497	1.30409	2.46928	0.00153195	4.88838	BG072739	Mm.41702	Sox11	SRY-box containing gene 11	chr12 A3	20666	Sox11
1418280_at	10.8158	10.0941	10.0113	11.6027	11.4493	11.7815	10.3071	11.6111	1.30407	2.46925	0.000516063	5.85774	NM_011803	Mm.275036	Klf6	Kruppel-like factor 6	chr13 A1	23849	Klf6
1449440_at	5.02629	4.50104	4.60268	5.78657	5.96593	6.28871	4.71001	6.01374	1.30373	2.46867	0.000169344	6.9794	NM_022883	Mm.292111	Lpin3	lipin 3	chr2 H2	64899	Lpin3
1450071_at	8.11772	7.22941	6.56874	8.60161	8.53083	8.69455	7.30529	8.609	1.30371	2.46862	0.00635251	3.76935	BG694892	Mm.130752	Ash1l	ash1 (absent, small, or homeotic)-like (Drosophila)	chr3 F1	192195	Ash1l
1450401_at	4.78307	4.7281	3.93594	5.79836	5.4183	6.13923	4.48237	5.78529	1.30292	2.46728	0.00167766	4.8123	BM233196	Mm.171323	Tgs1	trimethylguanosine synthase homolog (S. cerevisiae)	chr4 A1|4 0.0 cM	116940	Tgs1
1438580_at	5.12989	4.71884	4.09248	5.98803	5.70222	6.15846	4.64707	5.94957	1.3025	2.46656	0.00135759	4.99064	BB018109	Mm.331576	Zcchc7	zinc finger, CCHC domain containing 7	chr4 B1	319885	Zcchc7
1438239_at	5.20971	5.31431	5.99945	6.64622	7.0718	6.7078	5.50783	6.80861	1.30078	2.46362	0.000607739	5.70472	BG073178	Mm.34441	Mid1	midline 1	chrX F5|X 74.2 cM	17318	Mid1
1422945_a_at	7.29702	7.27487	7.8808	8.99845	9.30661	8.04991	7.48423	8.78499	1.30076	2.46359	0.00494291	3.95655	AI844677	Mm.256342	Kif5c	kinesin family member 5C	chr2 32.5 cM	16574	Kif5c
1437235_x_at	8.05726	7.54385	7.64048	9.28143	8.84909	9.00494	7.74719	9.04515	1.29796	2.45881	0.000121926	7.33885	BB218844	Mm.209385	Lpp	LIM domain containing preferred translocation partner in lipoma	chr16 B1	210126	Lpp
1424359_at	7.79975	6.43805	7.75515	8.69436	8.34626	8.84454	7.33098	8.62839	1.2974	2.45786	0.00790262	3.60947	BC025120	Mm.322738	Oplah	5-oxoprolinase (ATP-hydrolysing)	chr15 D3	75475	Oplah
1418440_at	8.8037	8.45189	8.05818	9.40108	9.4282	10.3757	8.43793	9.73499	1.29706	2.45728	0.00306996	4.32321	NM_007739	Mm.130388	Col8a1	collagen, type VIII, alpha 1	chr16 C1.1	12837	Col8a1
1454664_a_at	9.99957	9.52428	8.36431	10.4193	10.5586	10.7994	9.29605	10.5924	1.29639	2.45614	0.0103042	3.41867	BQ176989	Mm.271222	Eif5	eukaryotic translation initiation factor 5	chr12 F1|12 57.0 cM	217869	Eif5
1426805_at	7.74132	6.89822	6.31159	8.24414	7.88567	8.70673	6.98371	8.27885	1.29514	2.45401	0.00859518	3.54867	AW701251	Mm.286593	Smarca4	SWI/SNF related, matrix associated, actin dependent regulator of chromatin, subfamily a, member 4	chr9 A3|9 6.0 cM	20586	Smarca4
1443721_x_at	8.00487	8.14652	7.66307	9.32742	8.97784	9.39063	7.93815	9.23196	1.29381	2.45175	9.98897e-05	7.56395	BF148215	Mm.262102	Sbno2	strawberry notch homolog 2 (Drosophila)	chr10 C1	216161	Sbno2
1432216_s_at	6.36758	5.00961	5.51899	6.7945	6.87364	7.10774	5.63206	6.92529	1.29323	2.45077	0.00404478	4.10904	AK012883	Mm.479293	Mpp7	membrane protein, palmitoylated 7 (MAGUK p55 subfamily member 7)	chr18 A1	75739	Mpp7
1436519_a_at	6.01676	5.39791	6.1905	7.38542	6.70444	7.39187	5.86839	7.16058	1.29219	2.44899	0.0014617	4.92796	BB534387	Mm.25608	1110057K04Rik	RIKEN cDNA 1110057K04 gene	chr12 A1.1	68832	1110057K04Rik
1429332_at	3.80592	3.87415	3.68873	5.53588	4.67414	5.0346	3.7896	5.08154	1.29194	2.44857	0.000393886	6.11673	AK019505	Mm.292102	4632427E13Rik	RIKEN cDNA 4632427E13 gene	chr7 E1	666737	4632427E13Rik
1444746_at	7.80588	6.99283	6.36029	8.43094	7.83507	8.76288	7.053	8.34296	1.28996	2.44521	0.0106036	3.39829	BM195033	---	---	---	---	---	1444746_at
1436372_a_at	5.71935	4.85125	4.3589	6.36457	6.1978	6.23285	4.9765	6.26507	1.28857	2.44287	0.00382876	4.15124	BB026304	Mm.171484	Pdxdc1	pyridoxal-dependent decarboxylase domain containing 1	chr16 A1	94184	Pdxdc1
1424180_a_at	8.98722	7.62427	8.33052	9.29437	9.6952	9.81798	8.314	9.60252	1.28852	2.44277	0.00502558	3.94405	BC005409	Mm.246493	Med24	mediator complex subunit 24	chr11 D|11 56.5 cM	23989	Med24
1420590_at	8.74536	8.67966	9.25352	10.2599	10.6327	9.6513	8.89285	10.1813	1.28845	2.44266	0.00165638	4.82295	NM_008215	Mm.255701	Has1	hyaluronan synthase1	chr17 A3.2|17 10.0 cM	15116	Has1
1442512_at	5.06441	4.31405	4.02681	5.65911	5.36531	6.23662	4.46843	5.75368	1.28525	2.43725	0.00390834	4.1354	BB831345	Mm.462432	Gm3426	Predicted gene 3426	chr15 E1|15	100041601	Gm3426
1451667_at	7.82531	7.15919	7.58164	8.73873	8.77663	8.9061	7.52205	8.80715	1.28511	2.437	0.000127495	7.28916	BG060641	Mm.229107	Fam20b	family with sequence similarity 20, member B	chr1 H1	215015	Fam20b
1433757_a_at	8.67092	8.88529	8.25609	9.88014	9.62028	10.1659	8.6041	9.88876	1.28466	2.43625	0.000315564	6.33524	BB025231	Mm.298728	Nisch	nischarin	chr14 B	64652	Nisch
1423996_a_at	6.50039	5.38727	5.36456	7.13431	7.37821	6.5909	5.75074	7.03447	1.28373	2.43468	0.00618359	3.78927	AF000304	Mm.233802	Il4ra	interleukin 4 receptor, alpha	chr7 F3|7 62.0 cM	16190	Il4ra
1440373_at	5.61398	5.26363	4.50249	6.56687	6.02479	6.63658	5.1267	6.40941	1.28272	2.43297	0.00305052	4.3282	BB041057	Mm.448535	---	---	---	---	1440373_at
1433662_s_at	10.1517	9.35865	9.12421	10.9488	11.1625	10.3711	9.54486	10.8275	1.28261	2.43279	0.00345447	4.23091	BF168458	Mm.206505	Timp2	tissue inhibitor of metalloproteinase 2	chr11 E2|11 72.0 cM	21858	Timp2
1458586_at	4.89028	4.35052	4.12774	6.16393	5.14121	5.91115	4.45618	5.73876	1.28258	2.43274	0.00309463	4.31691	BB447484	---	---	---	---	---	1458586_at
1446861_at	6.07633	5.50334	4.63058	6.99183	6.26809	6.79576	5.40342	6.68523	1.28181	2.43144	0.00857424	3.55043	BB534930	Mm.207683	Gns	glucosamine (N-acetyl)-6-sulfatase	chr10 D2	75612	Gns
1423746_at	8.56283	7.39621	8.20412	9.39525	9.2778	9.33455	8.05439	9.33586	1.28148	2.43087	0.00192176	4.69984	BC016252	Mm.28622	Txndc5	thioredoxin domain containing 5	chr13 A3.3	105245	Txndc5
1450382_at	5.52159	4.65016	4.74421	6.38741	6.13624	6.23427	4.97199	6.25264	1.28066	2.42949	0.000726237	5.54112	L28176	Mm.297109	Nf2	neurofibromatosis 2	chr11 A1|11 0.25 cM	18016	Nf2
1450977_s_at	8.82104	7.90984	8.10784	9.691	9.73046	9.25708	8.27957	9.55951	1.27994	2.42829	0.00120497	5.09281	AI987929	Mm.30837	Ndrg1	N-myc downstream regulated gene 1	chr15 D2	17988	Ndrg1
1426587_a_at	11.7736	10.3857	10.2501	11.9868	12.0665	12.1959	10.8031	12.0831	1.27992	2.42825	0.0102291	3.42388	AI325183	Mm.249934	Stat3	signal transducer and activator of transcription 3	chr11 D|11 60.5 cM	20848	Stat3
1443509_at	5.28521	4.72595	4.30825	6.27206	5.52913	6.35789	4.77314	6.05302	1.27989	2.4282	0.00331746	4.26245	AU042807	---	---	---	---	---	1443509_at
1420920_a_at	10.0585	8.69567	9.05553	10.6889	10.512	10.4463	9.26989	10.549	1.27915	2.42695	0.00465849	4.00134	NM_007476	Mm.371546	Arf1	ADP-ribosylation factor 1	chr11 B2	11840	Arf1
1438131_at	5.63888	5.25293	5.10868	6.76093	6.48329	6.57615	5.3335	6.60679	1.27329	2.41712	7.84555e-05	7.84403	BB309090	Mm.4465	Fbxw2	F-box and WD-40 domain protein 2	chr2 B	30050	Fbxw2
1431432_at	5.04746	4.97631	4.61742	6.35322	5.72711	6.37429	4.8804	6.15154	1.27115	2.41353	0.000394557	6.11508	AW986926	Mm.276826	Cfl2	cofilin 2, muscle	chr12 C1	12632	Cfl2
1419088_at	6.3204	6.36186	6.27459	7.8701	7.37713	7.51989	6.31895	7.58904	1.27009	2.41176	3.79455e-05	8.7379	BI111620	Mm.4871	Timp3	tissue inhibitor of metalloproteinase 3	chr10 C1-D1|10 47.0 cM	21859	Timp3
1446316_at	3.20553	3.40282	3.45672	4.83649	3.84316	5.19495	3.35502	4.62486	1.26984	2.41135	0.00469381	3.99562	BB378708	Mm.227924	Lpin2	lipin 2	chr17 E1.3	64898	Lpin2
1440227_at	6.80949	6.39445	6.56858	8.57438	7.35829	7.64525	6.59084	7.85931	1.26846	2.40905	0.00347488	4.22633	AV245536	Mm.217354	Slc5a3	solute carrier family 5 (inositol transporters), member 3	chr16 C4	53881	Slc5a3
1422521_at	7.66218	6.39064	6.41746	8.1695	7.96239	8.14121	6.82343	8.09103	1.26761	2.40762	0.00549314	3.87732	NM_007835	Mm.6919	Dctn1	dynactin 1	chr6 C3|6 34.9 cM	13191	Dctn1
1451690_a_at	6.67846	6.39287	5.93784	7.43906	7.41107	7.95729	6.33639	7.60247	1.26608	2.40508	0.000696277	5.57953	BC024948	Mm.263414	Pvrl4	poliovirus receptor-related 4	---	71740	Pvrl4
1439555_at	4.37967	3.83818	3.78252	5.26591	4.87389	5.65469	4.00012	5.26483	1.26471	2.40278	0.000923019	5.32582	BB704706	Mm.215745	Rlf	rearranged L-myc fusion sequence	chr4 D2.2	109263	Rlf
1422113_at	5.65822	5.68747	6.08891	7.48993	7.0666	6.6716	5.81153	7.07604	1.26451	2.40245	0.000637757	5.66013	AF380353	Mm.172923	Slc5a5	solute carrier family 5 (sodium iodide symporter), member 5	---	114479	Slc5a5
1451119_a_at	7.57262	6.08736	6.85904	8.12601	8.48991	7.69327	6.83967	8.10306	1.26339	2.4006	0.0105094	3.40463	BC007140	Mm.297992	Fbln1	fibulin 1	chr15 E-F	14114	Fbln1
1423432_at	8.20879	7.06551	6.7785	8.77477	8.29935	8.76884	7.35093	8.61432	1.26339	2.40059	0.00849473	3.55715	BB425239	Mm.221688	Phip	pleckstrin homology domain interacting protein	chr9 E3.1	83946	Phip
1440017_at	3.5764	3.29723	3.27401	4.66323	3.9143	5.35149	3.38255	4.64301	1.26046	2.39572	0.00577034	3.84061	BB280013	Mm.291854	Plekhg3	pleckstrin homology domain containing, family G (with RhoGef domain) member 3	chr12 C3	263406	Plekhg3
1456288_at	6.85006	6.58602	6.39403	7.98887	7.72731	7.89157	6.61004	7.86925	1.25921	2.39365	4.46507e-05	8.53065	BB134615	Mm.355244	Slfn5	schlafen 5	chr11 C	327978	Slfn5
1415997_at	10.0675	9.19553	9.40519	11.1943	10.3351	10.9153	9.55609	10.8149	1.25881	2.39298	0.00273974	4.41318	AF173681	Mm.410189	Txnip	thioredoxin interacting protein	chr3 47.1 cM	56338	Txnip
1427010_s_at	9.10821	8.56612	8.54347	9.96167	9.83943	10.1917	8.73927	9.99761	1.25834	2.3922	0.000185297	6.88331	AV224009	Mm.4339	Lama5	laminin, alpha 5	chr2 H4|2 106.0 cM	16776	Lama5
1441137_at	5.98376	5.89063	5.48908	7.49753	7.00354	6.63447	5.78782	7.04518	1.25735	2.39057	0.000914128	5.33441	AV260198	Mm.286834	Bicc1	bicaudal C homolog 1 (Drosophila)	chr10 B5.3|10 38.6 cM	83675	Bicc1
1452137_at	6.98275	5.94979	5.65204	7.46068	7.26762	7.62607	6.19486	7.45146	1.25659	2.38931	0.00524397	3.91208	BB704602	Mm.478397	Acbd3	acyl-Coenzyme A binding domain containing 3	chr1 H4|1 98.7 cM	170760	Acbd3
1439238_at	6.25411	5.66556	5.29661	6.88066	6.92214	7.18304	5.73876	6.99528	1.25652	2.38918	0.000949213	5.30105	BB489416	Mm.202715	Sun2	Sad1 and UNC84 domain containing 2	chr15 E1	223697	Sun2
1446475_at	6.23565	5.66718	5.23746	7.19835	6.45275	7.25862	5.71343	6.9699	1.25648	2.38912	0.00375193	4.16688	BM207891	Mm.453644	---	---	---	---	1446475_at
1456262_at	7.18905	7.0989	6.73692	8.2421	7.99866	8.54985	7.00829	8.26354	1.25524	2.38708	0.000186128	6.87856	BE446879	Mm.259197	Rbm5	RNA binding motif protein 5	chr9 F1	83486	Rbm5
1453413_at	6.49224	5.39327	5.3139	7.15295	6.81205	6.99664	5.73314	6.98721	1.25408	2.38514	0.00401107	4.11546	AW048640	Mm.125770	Gnas	GNAS (guanine nucleotide binding protein, alpha stimulating) complex locus	chr2 E1-H3|2 104.0 cM	14683	Gnas
1452161_at	9.18485	9.96835	9.07206	11.0966	10.5265	10.3633	9.40842	10.6621	1.25372	2.38456	0.00258636	4.45909	BB707122	Mm.246398	Tiparp	TCDD-inducible poly(ADP-ribose) polymerase	chr3 E1	99929	Tiparp
1443996_at	5.44979	5.47972	5.24269	6.61165	6.26363	7.05597	5.39073	6.64375	1.25302	2.38339	0.000357296	6.21215	BB220625	Mm.436933	---	---	---	---	1443996_at
1444645_at	5.34057	4.95687	4.85345	6.19718	6.37699	6.33448	5.0503	6.30288	1.25258	2.38268	5.27944e-05	8.32158	BG229515	Mm.449965	---	---	---	---	1444645_at
1446472_at	6.95898	6.11606	5.84704	7.98947	6.93095	7.75625	6.30736	7.55889	1.25153	2.38094	0.00886425	3.52645	BB500876	Mm.128165	Ahctf1	AT hook containing transcription factor 1	chr1 H4|1 102.0 cM	226747	Ahctf1
1425270_at	6.07592	5.4204	5.44336	7.08364	6.72007	6.88978	5.64656	6.89783	1.25127	2.3805	0.00034601	6.24379	BE199508	Mm.402393	Kif1b	kinesin family member 1B	chr4 E|4 70.9 cM	16561	Kif1b
1417831_at	5.9583	5.18429	5.63907	7.15176	6.47513	6.90698	5.59389	6.84462	1.25074	2.37963	0.00105861	5.2052	BB156359	Mm.6994	Smc1a	structural maintenance of chromosomes 1A	chrX F3	24061	Smc1a
1416130_at	8.43895	7.65021	7.9118	9.26335	9.48944	9.00009	8.00032	9.25096	1.25065	2.37948	0.000652375	5.63925	BE630020	Mm.648	Prnp	prion protein	chr2 F2|2 75.0 cM	19122	Prnp
1419097_a_at	8.39579	7.26934	7.51664	8.8341	9.10921	8.98762	7.72725	8.97698	1.24972	2.37796	0.00235557	4.53411	AF093620	Mm.295284	Stom	stomatin	chr2 B-C1|2 24.0 cM	13830	Stom
1452885_at	7.5699	7.23152	6.8163	8.38424	8.40083	8.58112	7.20591	8.4554	1.24949	2.37758	0.000270678	6.48974	AK012092	Mm.324474	Sfrs2ip	splicing factor, arginine/serine-rich 2, interacting protein	chr15 F1	72193	Sfrs2ip
1421657_a_at	7.98602	8.03176	8.06741	9.43743	8.94212	9.44824	8.0284	9.27593	1.24753	2.37435	7.11801e-05	7.95921	NM_011441	Mm.279103	Sox17	SRY-box containing gene 17	chr1 A1|1 7.0 cM	20671	Sox17
1417736_at	6.00337	5.21608	5.23889	6.80522	6.36413	7.02698	5.48611	6.73211	1.246	2.37183	0.00160708	4.8482	AV281575	Mm.173953	Smc6	structural maintenance of chromosomes 6	chr12 A2	67241	Smc6
1427225_at	7.90167	7.17612	7.24033	8.44166	8.58132	9.018	7.43938	8.68033	1.24095	2.36354	0.000942418	5.30741	AF057286	Mm.139695	Epn2	epsin 2	chr11 B2	13855	Epn2
1451452_a_at	5.86198	5.73876	4.96492	6.69043	6.76192	6.82961	5.52189	6.76065	1.23877	2.35997	0.000857112	5.39176	U72881	Mm.181709	Rgs16	regulator of G-protein signaling 16	chr1 G3|1 78.0 cM	19734	Rgs16
1448402_at	7.91339	6.84798	6.82699	8.61176	8.56098	8.13061	7.19612	8.43445	1.23833	2.35925	0.00413664	4.09183	NM_011602	Mm.208601	Tln1	talin 1	chr4 B1	21894	Tln1
1440443_at	6.07363	5.67241	5.7046	6.86041	6.97588	7.32738	5.81688	7.05456	1.23767	2.35818	0.000127537	7.28879	BB531351	---	E030016H06Rik	RIKEN cDNA E030016H06 gene	---	402722	E030016H06Rik
1438702_at	5.80877	5.50891	5.56362	7.21984	6.96386	6.4106	5.6271	6.86477	1.23767	2.35817	0.000518084	5.85405	BG075699	Mm.479586	Flrt2	fibronectin leucine rich transmembrane protein 2	chr12 E	399558	Flrt2
1429882_at	7.72515	6.80991	6.40509	8.18648	7.75696	8.70406	6.98005	8.21584	1.23579	2.3551	0.010659	3.39459	AK012880	Mm.362165	2610005L07Rik	cadherin 11 pseudogene	chr8 A1.3	381598	2610005L07Rik
1436343_at	7.9708	7.58126	6.79848	8.63687	8.38258	9.03674	7.45018	8.68539	1.23521	2.35416	0.00440221	4.04432	BM502696	Mm.333388	Chd4	chromodomain helicase DNA binding protein 4	chr6 F3|6 58.4 cM	107932	Chd4
1417839_at	9.33812	9.46881	9.73862	10.8459	10.6052	10.7995	9.51519	10.7502	1.23501	2.35383	3.58155e-05	8.81249	NM_013805	Mm.22768	Cldn5	claudin 5	chr16 A3|16 11.65 cM	12741	Cldn5
1440146_at	4.58569	4.04647	3.93572	5.7512	4.96894	5.54941	4.18929	5.42318	1.23389	2.352	0.00133902	5.00237	BB829606	Mm.211963	Vps13a	vacuolar protein sorting 13A (yeast)	chr19 B	271564	Vps13a
1441001_at	5.18953	4.80911	4.2158	6.09544	5.4298	6.38845	4.73815	5.97123	1.23308	2.35069	0.00483823	3.9727	BB045561	---	AI225934	expressed sequence AI225934	---	98884	AI225934
1437047_at	5.88805	5.92357	5.02286	6.94484	6.58648	6.99716	5.61149	6.84283	1.23133	2.34784	0.00166044	4.8209	BB527190	Mm.138617	Zfp664	zinc finger protein 664	chr5 F	269704	Zfp664
1425139_at	6.88348	5.96973	5.75994	7.25351	7.7589	7.29183	6.20439	7.43475	1.23036	2.34626	0.00384798	4.14738	AV308638	Mm.23608	Sesn2	sestrin 2	chr4 D2.3	230784	Sesn2
1439180_at	6.22722	5.94306	5.63076	7.13129	7.01797	7.34136	5.93368	7.16354	1.22986	2.34544	0.000153247	7.08721	BE197105	Mm.74718	Ino80d	INO80 complex subunit D	chr1 C2	227195	Ino80d
1434644_at	5.93257	5.22906	4.60156	6.89801	6.10589	6.44623	5.2544	6.48338	1.22898	2.34402	0.00823688	3.57944	BF682509	Mm.258476	Tbl1x	transducin (beta)-like 1 X-linked	chrX B-C|X 30.9 cM	21372	Tbl1x
1424780_a_at	9.62435	9.15482	8.87463	10.5871	10.371	10.3821	9.21794	10.4468	1.22882	2.34376	0.000319725	6.32218	AK005026	Mm.41272	Reep3	receptor accessory protein 3	chr10 B5.1|10 30.0 cM	28193	Reep3
1457515_at	4.61565	4.5514	5.08188	6.48901	5.51278	5.9311	4.74964	5.97763	1.22799	2.3424	0.00187536	4.71996	BB205419	---	---	---	---	---	1457515_at
1429123_at	4.2985	3.68879	3.91302	5.22448	5.04516	5.31167	3.96677	5.19377	1.227	2.34079	0.000148491	7.1215	BB025283	Mm.34867	Rab27a	RAB27A, member RAS oncogene family	chr9 D|9 41.0 cM	11891	Rab27a
1444447_at	4.19911	4.12095	4.14121	5.55548	4.87814	5.70326	4.15376	5.37896	1.2252	2.33788	0.000542256	5.81112	AV277343	---	---	---	---	---	1444447_at
1438433_at	4.33269	3.71197	3.4048	4.87426	4.72143	5.52899	3.81649	5.04156	1.22507	2.33767	0.00334289	4.25649	BB323256	Mm.181641	Whamm	WAS protein homolog associated with actin, golgi membranes and microtubules	chr7 D3	434204	Whamm
1420947_at	7.63463	6.88242	6.59057	8.43517	7.70521	8.64113	7.03587	8.2605	1.22463	2.33695	0.00632351	3.77272	BB825830	Mm.478869	Atrx	alpha thalassemia/mental retardation syndrome X-linked homolog (human)	chrX D|X 43.8 cM	22589	Atrx
1426152_a_at	7.87261	6.97382	7.35533	8.47507	8.16002	9.23491	7.40059	8.62333	1.22275	2.3339	0.00574187	3.84429	M64262	Mm.45124	Kitl	kit ligand	chr10 D1|10 57.0 cM	17311	Kitl
1429633_at	7.46867	6.5662	6.27363	8.02923	7.87994	8.06708	6.7695	7.99209	1.22258	2.33364	0.00318912	4.29331	AK014072	Mm.422910	Lcor	ligand dependent nuclear receptor corepressor	chr19 C3	212391	Lcor
1457147_at	4.51345	3.95131	4.26348	5.11048	5.70396	5.57972	4.24274	5.46472	1.22198	2.33266	0.000435546	6.01944	BB557242	Mm.237935	Etl4	enhancer trap locus 4	chr2 A3	208618	Etl4
1422894_at	4.89997	4.06438	4.68166	5.83243	5.46168	6.01	4.54867	5.76804	1.21937	2.32844	0.00120142	5.09536	AV214764	Mm.294662	Sfmbt1	Scm-like with four mbt domains 1	chr14 B|14 10.5 cM	54650	Sfmbt1
1453171_s_at	9.05081	8.23856	8.25211	9.64613	9.6011	9.9523	8.51383	9.73318	1.21935	2.32842	0.00105828	5.20547	C85630	Mm.261045	Ppm1a	protein phosphatase 1A, magnesium dependent, alpha isoform	chr12 C3	19042	Ppm1a
1434374_at	6.27909	5.5216	5.4183	7.18868	6.51708	7.17062	5.73966	6.95879	1.21913	2.32806	0.00266686	4.43463	BB699417	Mm.260362	Fam168a	family with sequence similarity 168, member A	chr7 E3	319604	Fam168a
1438040_a_at	8.75809	9.35639	9.29086	10.7864	10.203	10.0705	9.13511	10.3533	1.21817	2.32652	0.00106394	5.20081	BE995678	Mm.87773	Hsp90b1	heat shock protein 90, beta (Grp94), member 1	chr10 C1|10 49.0 cM	22027	Hsp90b1
1423392_at	9.35862	8.80617	8.78077	10.7022	9.75167	10.1443	8.98186	10.1994	1.21754	2.32549	0.00213908	4.6122	BB398988	Mm.257765	Clic4	chloride intracellular channel 4 (mitochondrial)	chr4 D3	29876	Clic4
1424770_at	9.28713	9.36482	8.82077	10.6201	10.2633	10.2413	9.15757	10.3749	1.21732	2.32514	0.000219989	6.70293	BI248947	Mm.308134	Cald1	caldesmon 1	chr6 B1|6 11.5 cM	109624	Cald1
1427276_at	6.96514	6.06741	5.74519	7.41107	7.2117	7.80494	6.25924	7.4759	1.21666	2.32408	0.00541314	3.88829	BI665568	Mm.206841	Smc4	structural maintenance of chromosomes 4	chr3 E2	70099	Smc4
1460741_x_at	8.01487	6.47997	6.86266	8.46044	8.15036	8.39634	7.11917	8.33571	1.21655	2.3239	0.0108576	3.38148	BG069802	Mm.196577	D17Wsu92e	DNA segment, Chr 17, Wayne State University 92, expressed	chr17 A3.3|17 13.0 cM	224647	D17Wsu92e
1425170_a_at	4.95804	4.68939	4.66964	5.89237	5.98827	6.08594	4.77235	5.98886	1.2165	2.32383	1.77927e-05	9.7599	BC009132	Mm.274049	Adam15	a disintegrin and metallopeptidase domain 15 (metargidin)	chr3 F1|3 44.4 cM	11490	Adam15
1450629_at	8.67594	8.09047	7.77253	9.41792	9.27408	9.49573	8.17965	9.39591	1.21626	2.32344	0.000784256	5.47151	AV114522	Mm.33207	Lima1	LIM domain and actin binding 1	chr15 F1|15 60.4 cM	65970	Lima1
1458308_at	8.04813	8.17508	7.80761	9.26984	8.93428	9.47524	8.01027	9.22645	1.21618	2.32331	0.000144681	7.14987	BF148215	Mm.262102	Sbno2	strawberry notch homolog 2 (Drosophila)	chr10 C1	216161	Sbno2
1456201_at	6.33361	6.2766	5.12763	7.49015	6.91296	6.98214	5.91261	7.12841	1.2158	2.3227	0.00745504	3.6519	BB464034	Mm.292102	4632427E13Rik	RIKEN cDNA 4632427E13 gene	chr7 E1	666737	4632427E13Rik
1422546_at	5.82946	5.56212	5.6539	6.97058	6.61208	7.09804	5.68183	6.89357	1.21174	2.31617	7.95774e-05	7.82733	NM_010561	Mm.440026	Ilf3	interleukin enhancer binding factor 3	chr9 A4-A5|9 4.0 cM	16201	Ilf3
1446346_at	6.29807	6.56356	6.29193	7.93149	7.47252	7.38176	6.38452	7.59526	1.21074	2.31456	0.000153579	7.08486	BG063470	Mm.158235	---	---	---	---	1446346_at
1458512_at	6.9157	6.4942	6.23369	7.85278	7.5197	7.89108	6.54786	7.75452	1.20666	2.30803	0.000368853	6.18088	AW490470	Mm.24255	Tle3	transducin-like enhancer of split 3, homolog of Drosophila E(spl)	---	21887	Tle3
1452308_a_at	6.08119	5.4112	5.37538	7.1309	7.00606	6.34839	5.62259	6.82845	1.20586	2.30674	0.00225968	4.56769	BB462665	Mm.207432	Atp1a2	ATPase, Na+/K+ transporting, alpha 2 polypeptide	chr1 H3|1 94.2 cM	98660	Atp1a2
1443490_at	7.29018	7.15764	6.51444	8.23026	8.07267	8.26734	6.98742	8.19009	1.20267	2.30166	0.000518457	5.85337	C77371	---	D3Ertd34e	DNA segment, Chr 3, ERATO Doi 34, expressed	chr3 49.0 cM	52061	D3Ertd34e
1438700_at	4.89028	4.8335	4.22052	5.84703	5.4217	6.27964	4.6481	5.84945	1.20135	2.29955	0.00209677	4.62847	BG091626	Mm.478838	Fnbp4	formin binding protein 4	chr2 E1	55935	Fnbp4
1434357_a_at	3.47369	2.9073	2.89979	4.63455	3.74387	4.50489	3.09359	4.29444	1.20084	2.29874	0.00240082	4.51878	AW544889	Mm.251013	Kpnb1	karyopherin (importin) beta 1	chr11 D	16211	Kpnb1
1453715_at	4.91064	4.36707	4.94611	5.55074	6.13002	6.14051	4.74127	5.94042	1.19915	2.29605	0.000822766	5.42838	AK015921	Mm.441155	Sv2c	synaptic vesicle glycoprotein 2c	chr13 D1	75209	Sv2c
1452397_at	4.25973	4.30353	4.19649	5.93954	5.12819	5.28094	4.25325	5.44956	1.19631	2.29153	0.000579005	5.74976	BE196832	Mm.333515	2810474O19Rik	RIKEN cDNA 2810474O19 gene	chr6 G3	67246	2810474O19Rik
1458205_at	5.57932	5.52238	4.87815	7.05201	6.31883	6.18351	5.32662	6.51812	1.1915	2.2839	0.00308162	4.32023	AV352768	Mm.413274	---	---	---	---	1458205_at
1433713_at	6.56567	5.44078	5.64586	7.10716	7.14316	6.97462	5.8841	7.07498	1.19087	2.28291	0.0030259	4.33458	BB794873	Mm.153014	Gcn1l1	GCN1 general control of amino-acid synthesis 1-like 1 (yeast)	chr5 F	231659	Gcn1l1
1417209_at	8.65257	7.81879	7.76346	9.28142	9.23317	9.2905	8.07827	9.26836	1.19009	2.28167	0.00117818	5.11222	NM_021372	Mm.339676	Sertad2	SERTA domain containing 2	chr11 A3.2	58172	Sertad2
1444254_at	4.75485	4.91771	4.43172	5.97451	5.84998	5.848	4.70143	5.89083	1.1894	2.28059	5.9453e-05	8.17594	BB200147	Mm.262067	Tns4	tensin 4	chr11 D	217169	Tns4
1452652_at	6.14135	5.82067	6.3681	7.38953	7.05082	7.45409	6.11004	7.29814	1.1881	2.27853	0.000217669	6.71397	BE981853	Mm.8569	Tmem158	transmembrane protein 158	chr9 F4	72309	Tmem158
1427797_s_at	4.54723	4.56167	4.66119	4.98169	6.01981	6.33203	4.59003	5.77784	1.18781	2.27807	0.00650368	3.75199	BF580235	---	---	---	---	---	1427797_s_at
1448228_at	6.2347	5.85424	6.51536	7.84325	7.58762	6.73423	6.20143	7.38836	1.18693	2.27668	0.00495102	3.95531	M65143	Mm.172	Lox	lysyl oxidase	chr18 D1|18 29.0 cM	16948	Lox
1452629_at	6.25016	5.1073	5.93335	6.87931	6.83313	7.13832	5.7636	6.95025	1.18665	2.27624	0.00325908	4.27632	BM239918	Mm.214973	Safb2	scaffold attachment factor B2	chr17 D	224902	Safb2
1446972_at	5.83023	5.99097	5.52203	7.20056	6.99081	6.71061	5.78108	6.96733	1.18625	2.27561	0.000198651	6.80973	BG063165	---	D15Wsu126e	DNA segment, Chr 15, Wayne State University 126, expressed	chr15 30.0 cM	28112	D15Wsu126e
1427150_at	7.53293	6.86269	6.0316	7.97077	7.90508	8.10827	6.80907	7.99471	1.18563	2.27463	0.00893162	3.521	BC022622	Mm.332268	Mll3	myeloid/lymphoid or mixed-lineage leukemia 3	chr5 A3	231051	Mll3
1438432_at	7.70074	7.68445	6.6703	8.69153	8.30828	8.61144	7.35183	8.53708	1.18525	2.27403	0.00358398	4.20232	BE850004	Mm.328807	Lnpep	leucyl/cystinyl aminopeptidase	chr17 A3.2	240028	Lnpep
1438688_at	10.5593	9.87289	9.09438	10.9332	10.8316	11.3171	9.84218	11.0273	1.18511	2.2738	0.009892	3.44779	BG915272	Mm.5222	Srrm2	serine/arginine repetitive matrix 2	chr17 A3.3	75956	Srrm2
1436466_at	6.05973	5.79799	5.10686	6.93686	6.69393	6.88561	5.65486	6.8388	1.18394	2.27196	0.00133388	5.00566	BE948809	Mm.479587	Khnyn	KH and NYN domain containing	chr14 C1	219094	Khnyn
1424484_at	6.15405	5.49477	5.38759	6.79463	6.95315	6.84039	5.67881	6.86272	1.18392	2.27193	0.000542147	5.81131	AV226922	Mm.29500	Mobkl1b	MOB1, Mps One Binder kinase activator-like 1B (yeast)	chr6 C3	232157	Mobkl1b
1422882_at	5.58812	5.24586	5.37982	6.74113	6.48703	6.53707	5.4046	6.58841	1.18381	2.27176	3.42097e-05	8.8721	BE333485	Mm.246304	Sypl	synaptophysin-like protein	chr12 B2|12 15.0 cM	19027	Sypl
1424155_at	7.30028	8.40142	8.11757	9.51406	8.73711	9.1125	7.93976	9.12122	1.18146	2.26806	0.00591698	3.82195	BC002148	Mm.582	Fabp4	fatty acid binding protein 4, adipocyte	chr3 A1|3 13.9 cM	11770	Fabp4
1416050_a_at	9.48196	8.29009	8.24186	9.95579	9.9178	9.68179	8.6713	9.85179	1.18049	2.26654	0.0070809	3.68952	NM_016741	Mm.282242	Scarb1	scavenger receptor class B, member 1	chr5 G1.1|5 68.0 cM	20778	Scarb1
1439652_at	5.55857	4.72592	4.83736	6.26937	6.05057	6.34044	5.04061	6.22013	1.17951	2.265	0.000990921	5.26313	BB667934	---	---	---	---	---	1439652_at
1423569_at	6.44623	5.68114	5.97811	7.6219	7.56249	6.45748	6.03516	7.21395	1.17879	2.26387	0.00927566	3.49384	AW108522	Mm.29975	Gatm	glycine amidinotransferase (L-arginine:glycine amidinotransferase)	chr2 E5|2 69.0 cM	67092	Gatm
1451458_at	9.42046	8.67256	8.82794	10.1295	10.0327	10.2925	8.97365	10.1516	1.17794	2.26253	0.000515941	5.85796	BC019745	Mm.329776	Tmem2	transmembrane protein 2	chr19 B	83921	Tmem2
1423066_at	7.34248	7.04052	6.20327	8.00679	7.77998	8.33166	6.86209	8.03948	1.17739	2.26167	0.00458274	4.01377	BB795491	Mm.5001	Dnmt3a	DNA methyltransferase 3A	chr12 A2-A3	13435	Dnmt3a
1427522_at	4.67691	3.92142	4.44671	5.573	6.04621	4.95726	4.34835	5.52549	1.17714	2.26129	0.00519019	3.91982	BB623455	Mm.443529	Arhgap20	Rho GTPase activating protein 20	chr9 A5.3	244867	Arhgap20
1422444_at	10.2249	9.5468	9.56566	10.9434	10.8029	11.1212	9.77913	10.9559	1.17673	2.26064	0.000530631	5.83149	BM935811	Mm.225096	Itga6	integrin alpha 6	chr2 C2-C3|2 38.0 cM	16403	Itga6
1452708_a_at	6.77223	5.69604	5.8574	7.28261	6.9314	7.63869	6.10856	7.28424	1.17568	2.25899	0.00560886	3.86176	AV309996	Mm.440216	Luc7l	Luc7 homolog (S. cerevisiae)-like	chr17 B1|17 11.8 cM	66978	Luc7l
1438929_at	4.92566	5.29588	4.54644	5.98633	5.801	6.50034	4.92266	6.09589	1.17322	2.25515	0.00158514	4.85972	BB168595	---	---	---	---	---	1438929_at
1423194_at	7.50689	7.21804	6.92881	8.56679	8.08094	8.52009	7.21791	8.38927	1.17136	2.25223	0.00041368	6.06915	BM248774	Mm.35059	Arhgap5	Rho GTPase activating protein 5	chr12 C1|12 25.75 cM	11855	Arhgap5
1428708_x_at	10.105	9.0505	9.3043	10.5933	10.6276	10.7529	9.48659	10.6579	1.17133	2.25219	0.00220612	4.58713	AK011360	Mm.142187	Ptms	parathymosin	chr6 F2	69202	Ptms
1443867_at	5.41531	4.95002	4.62167	6.29182	6.12349	6.07082	4.99567	6.16204	1.16638	2.24447	0.000543567	5.80885	BB320633	Mm.34706	Ankrd12	ankyrin repeat domain 12	chr17 E1.1	106585	Ankrd12
1441546_at	5.64457	5.4689	4.81715	6.82143	5.95508	6.65177	5.31021	6.4761	1.16589	2.24372	0.00419828	4.08051	BB464777	Mm.41288	Mpp6	Membrane protein, palmitoylated 6 (MAGUK p55 subfamily member 6)	chr6 B2.3	56524	Mpp6
1419458_at	5.40815	5.12091	4.89388	6.34539	6.47077	6.10358	5.14098	6.30658	1.1656	2.24326	0.000160967	7.034	BG069493	Mm.252718	Rgnef	Rho-guanine nucleotide exchange factor	chr13 D1|13 52.0 cM	110596	Rgnef
1457173_at	4.43637	4.03592	3.78875	5.61118	4.82367	5.32088	4.08701	5.25191	1.16489	2.24217	0.0015605	4.87286	AV235415	Mm.440693	---	---	---	---	1457173_at
1416238_at	7.7812	6.81985	6.59806	8.52184	8.37997	7.78824	7.06637	8.23002	1.16365	2.24024	0.00870034	3.53989	NM_011587	Mm.4345	Tie1	tyrosine kinase with immunoglobulin-like and EGF-like domains 1	chr4 D2.1|4 50.0 cM	21846	Tie1
1427334_s_at	7.77044	7.33675	7.24403	8.8546	8.30192	8.68507	7.45041	8.61387	1.16346	2.23994	0.000456537	5.97426	BE196832	Mm.333515	2810474O19Rik	RIKEN cDNA 2810474O19 gene	chr6 G3	67246	2810474O19Rik
1454875_a_at	7.15712	6.592	6.68645	8.16028	7.7113	8.05274	6.81186	7.97477	1.16292	2.2391	0.000377404	6.15844	BF011461	Mm.12145	Rbbp4	retinoblastoma binding protein 4	---	19646	Rbbp4
1426755_at	7.74136	7.13257	6.95407	8.5101	8.4087	8.39774	7.276	8.43884	1.16284	2.23899	0.0005683	5.76718	BB312117	Mm.334999	Ckap4	cytoskeleton-associated protein 4	chr10 C1	216197	Ckap4
1438130_at	7.40013	6.34183	6.37619	7.99255	7.55951	8.0486	6.70605	7.86689	1.16084	2.23587	0.00515897	3.92435	BB427389	Mm.181050	Taf15	TAF15 RNA polymerase II, TATA box binding protein (TBP)-associated factor	chr11 B5	70439	Taf15
1427604_a_at	8.15751	6.68227	7.05438	8.35989	8.45663	8.55917	7.29805	8.45856	1.16051	2.23537	0.0107718	3.38711	AF011336	Mm.330819	Atp9a	ATPase, class II, type 9A	---	11981	Atp9a
1421028_a_at	6.20056	5.23467	5.3651	6.92872	6.86571	6.48392	5.60011	6.75945	1.15934	2.23355	0.00277111	4.40413	AI595932	Mm.24001	Mef2c	myocyte enhancer factor 2C	chr13 C3|13 45.0 cM	17260	Mef2c
1424398_at	7.25074	6.4491	6.08369	7.6254	7.52984	8.10582	6.59451	7.75369	1.15918	2.2333	0.00572626	3.84632	C76277	Mm.224233	Dhx36	DEAH (Asp-Glu-Ala-His) box polypeptide 36	chr3 E1	72162	Dhx36
1429192_at	9.04248	8.23014	7.92183	9.51518	9.64373	9.50687	8.39815	9.55526	1.15711	2.2301	0.00297455	4.34807	AV381512	Mm.479144	Ski	ski sarcoma viral oncogene homolog (avian)	chr4 E2|4 78.9 cM	20481	Ski
1440083_at	4.8684	3.86947	3.95359	5.26927	5.3434	5.54794	4.23049	5.38687	1.15638	2.22898	0.0027142	4.42062	BM214225	---	A430061O12Rik	RIKEN cDNA A430061O12 gene	---	319285	A430061O12Rik
1445233_at	5.48733	5.20833	5.22376	6.17091	6.6378	6.57855	5.30647	6.46242	1.15595	2.22831	0.000129678	7.27033	BM120331	Mm.37334	Rhbdl2	rhomboid, veinlet-like 2 (Drosophila)	chr4 D2.2	230726	Rhbdl2
1417423_at	10.1216	8.90333	9.56012	10.6412	10.7129	10.6965	9.52836	10.6835	1.15518	2.22712	0.00372439	4.17257	NM_023168	Mm.41665	Grina	glutamate receptor, ionotropic, N-methyl D-aspartate-associated protein 1 (glutamate binding)	chr15 E1|15	66168	Grina
1418714_at	9.31532	8.14892	7.86783	9.66795	9.49446	9.63482	8.44402	9.59908	1.15505	2.22693	0.0109786	3.37362	NM_008748	Mm.39725	Dusp8	dual specificity phosphatase 8	chr7 F5|7 69.0 cM	18218	Dusp8
1417238_at	8.73583	7.28818	7.81403	9.1138	8.93478	9.25393	7.94602	9.10084	1.15482	2.22657	0.00961684	3.46796	NM_007968	Mm.142822	Ewsr1	Ewing sarcoma breakpoint region 1	chr11 A1-A3	14030	Ewsr1
1429505_at	7.50729	6.90319	7.15793	8.36796	8.34687	8.3168	7.18947	8.34388	1.15441	2.22593	0.000141666	7.17292	AK010199	Mm.205224	Nbeal1	neurobeachin like 1	chr1 C2	269198	Nbeal1
1426787_at	5.10579	4.40773	4.57049	5.53187	5.59948	6.41558	4.69467	5.84898	1.1543	2.22577	0.00378926	4.15924	AW744519	Mm.478362	Sfi1	Sfi1 homolog, spindle assembly associated (yeast)	chr11 A1	78887	Sfi1
1443257_at	5.59416	4.96481	4.54644	6.3878	6.0483	6.13006	5.03514	6.18872	1.15358	2.22466	0.00239607	4.52038	BB112393	---	9630050E16Rik	RIKEN cDNA 9630050E16 gene	---	320168	9630050E16Rik
1455992_at	8.06619	7.49786	7.02282	8.67723	8.51157	8.85677	7.52896	8.68186	1.1529	2.2236	0.00227778	4.56123	BG967636	Mm.268357	Vgll4	vestigial like 4 (Drosophila)	chr6 E3	232334	Vgll4
1423872_a_at	8.51188	7.72325	7.48216	9.21601	8.88985	9.06998	7.90576	9.05862	1.15285	2.22353	0.0025421	4.47289	BC007150	Mm.7524	Dag1	dystroglycan 1	chr9 F2|9 60.0 cM	13138	Dag1
1457689_at	5.10502	5.46353	5.087	6.53041	6.2944	6.28655	5.21852	6.37045	1.15194	2.22212	6.92776e-05	7.99153	BB327612	Mm.102970	Sbf2	SET binding factor 2	chr7 F2	319934	Sbf2
1429003_at	7.63358	6.91608	6.84939	8.20577	7.99154	8.65467	7.13302	8.28399	1.15097	2.22064	0.0023153	4.54802	C79000	Mm.271174	Snw1	SNW domain containing 1	chr12 D2	66354	Snw1
1425496_at	7.43745	6.18094	6.3523	7.79445	7.65304	7.97452	6.65689	7.80734	1.15045	2.21982	0.00718778	3.67856	AK007703	Mm.479589	Abca3	ATP-binding cassette, sub-family A (ABC1), member 3	chr17 A3.3	27410	Abca3
1445499_at	6.76992	6.20542	5.76967	7.39709	7.13186	7.66717	6.24834	7.39871	1.15037	2.21971	0.00269962	4.42491	BI986319	Mm.74704	Zc3h13	zinc finger CCCH type containing 13	chr14 D2	67302	Zc3h13
1436665_a_at	7.05627	6.60564	6.33809	8.07444	7.916	7.46013	6.66667	7.81686	1.15019	2.21943	0.0012303	5.0749	BB554226	Mm.272251	Ltbp4	latent transforming growth factor beta binding protein 4	chr7 A3	108075	Ltbp4
1444651_at	6.65107	6.188	6.27363	7.22708	7.20938	8.12513	6.3709	7.52053	1.14963	2.21857	0.00295252	4.35394	AW554716	---	LOC553089	hypothetical LOC553089	---	553089	LOC553089
1441684_at	4.92986	4.69248	4.10026	5.79029	5.26741	6.11278	4.5742	5.72349	1.1493	2.21806	0.00362028	4.19451	BM116591	Mm.213408	Ttc3	tetratricopeptide repeat domain 3	chr16 C3.3-4|16 67.9 cM	22129	Ttc3
1426710_at	9.66035	8.27516	8.86534	10.2386	9.97079	10.0391	8.93362	10.0828	1.14921	2.21792	0.00764562	3.6335	BB396904	Mm.288630	Calm3	calmodulin 3	chr7 A2|7 4.0 cM	12315	Calm3
1426677_at	10.295	9.04494	9.16228	10.8194	10.7744	10.3559	9.50073	10.6499	1.14916	2.21784	0.00905982	3.51075	BM233746	Mm.295533	Flna	filamin, alpha	chrX A7.3	192176	Flna
1440804_at	4.47321	4.11919	4.27706	5.59836	5.16671	5.54743	4.28982	5.4375	1.14768	2.21558	0.000129329	7.27331	BB548312	Mm.32842	Nktr	natural killer tumor recognition sequence	chr9 F4|9 71.0 cM	18087	Nktr
1444326_at	4.70523	4.37712	4.05641	5.49275	5.43528	5.65131	4.37959	5.52645	1.14686	2.21432	0.000249518	6.57282	BB414484	Mm.439265	---	---	---	---	1444326_at
1426361_at	9.35668	8.57074	8.45055	10.0212	9.67054	10.1253	8.79265	9.93902	1.14637	2.21356	0.00228284	4.55943	AV328883	Mm.245357	Zc3h11a	zinc finger CCCH type containing 11A	chr1 E4	70579	Zc3h11a
1421891_at	5.17263	4.47672	4.48874	6.24345	5.77736	5.55322	4.7127	5.85801	1.14532	2.21194	0.00200434	4.66531	BB750118	Mm.200388	St3gal2	ST3 beta-galactoside alpha-2,3-sialyltransferase 2	chr8 E1	20444	St3gal2
1441262_at	5.5158	5.10172	5.07602	6.37232	6.10119	6.65496	5.23118	6.37616	1.14498	2.21143	0.000359312	6.20661	BB251396	---	---	---	---	---	1441262_at
1423065_at	6.06283	5.74687	5.53221	6.74317	6.7419	7.28766	5.78064	6.92424	1.1436	2.20932	0.000596593	5.72191	BB795491	Mm.5001	Dnmt3a	DNA methyltransferase 3A	chr12 A2-A3	13435	Dnmt3a
1449350_at	5.37444	5.05865	5.72441	6.75777	6.37578	6.45448	5.38583	6.52934	1.14351	2.20918	0.000453649	5.98034	NM_011859	Mm.45055	Osr1	odd-skipped related 1 (Drosophila)	chr12 A1.1|12 1.0 cM	23967	Osr1
1442941_at	7.36233	6.84798	6.29522	8.04893	7.89357	7.99258	6.83518	7.97836	1.14318	2.20867	0.00217251	4.59959	BG065788	---	C77027	expressed sequence C77027	---	97690	C77027
1456131_x_at	8.4112	7.50805	7.34013	9.0258	8.7054	8.95671	7.75313	8.89597	1.14284	2.20815	0.00362924	4.1926	BB131357	Mm.7524	Dag1	dystroglycan 1	chr9 F2|9 60.0 cM	13138	Dag1
1453145_at	7.07455	6.96654	6.66737	8.25002	7.78796	8.09724	6.90282	8.04507	1.14225	2.20726	0.000178355	6.92394	AK007420	Mm.247625	Pisd-ps3	phosphatidylserine decarboxylase, pseudogene 3	---	66776	Pisd-ps3
1458057_at	5.43855	5.50425	4.82181	6.8417	6.11785	6.23149	5.25487	6.39701	1.14214	2.20708	0.00222531	4.5801	BB343142	---	---	---	---	---	1458057_at
1440294_at	5.3147	4.49715	4.32869	5.73965	5.70386	6.12336	4.71351	5.85562	1.14211	2.20704	0.00300277	4.34063	BG067883	---	---	---	---	---	1440294_at
1427703_at	7.34822	7.00879	6.45423	8.09028	7.69858	8.44516	6.93708	8.07801	1.14093	2.20523	0.00326121	4.27581	L25109	Mm.397111	Pafah1b1	platelet-activating factor acetylhydrolase, isoform 1b, subunit 1	chr11 B3|11 44.0 cM	18472	Pafah1b1
1419066_at	7.59663	6.65815	6.70631	8.07228	8.1571	8.15264	6.98703	8.12734	1.14031	2.20428	0.00203561	4.65264	NM_030244	Mm.295464	Ier5l	immediate early response 5-like	chr2 B	72500	Ier5l
1427526_at	5.36475	5.10437	4.53163	6.37832	5.56067	6.48261	5.00025	6.14053	1.14029	2.20425	0.00576117	3.84179	AB041650	Mm.333499	Fgfr1op2	FGFR1 oncogene partner 2	chr6 G3	67529	Fgfr1op2
1438735_at	7.3975	6.65589	6.32924	7.95635	7.57014	8.27683	6.79421	7.93444	1.14023	2.20416	0.00541122	3.88856	BB053418	Mm.43977	Rsf1	remodeling and spacing factor 1	chr7 E2	233532	Rsf1
1425701_a_at	6.57034	5.476	5.69042	7.05722	7.12789	6.97191	5.91225	7.05234	1.14009	2.20395	0.00325811	4.27656	AF350047	Mm.286753	Rgs3	regulator of G-protein signaling 3	chr4 B3|4 35.0 cM	50780	Rgs3
1456046_at	10.0669	10.0954	9.02675	11.143	10.9822	10.4838	9.72968	10.8697	1.14003	2.20386	0.00747645	3.6498	AV319144	Mm.681	Cd93	CD93 antigen	chr2 G3|2 84.0 cM	17064	Cd93
1443017_at	4.53466	3.80212	3.85973	5.087	5.03626	5.48884	4.0655	5.20404	1.13853	2.20157	0.00122596	5.07793	BB235708	Mm.7233	Cpeb2	cytoplasmic polyadenylation element binding protein 2	chr5 B	231207	Cpeb2
1437477_at	4.85345	4.80721	4.65715	5.39062	6.062	6.27775	4.7726	5.91012	1.13752	2.20002	0.00119602	5.09924	AV301584	Mm.45039	Lrrfip1	leucine rich repeat (in FLII) interacting protein 1	chr1 D	16978	Lrrfip1
1442087_at	7.05159	6.6133	6.28486	7.92675	7.50661	7.92595	6.64992	7.78644	1.13652	2.1985	0.000984466	5.26889	AI451001	Mm.315189	H3f3a	H3 histone, family 3A	chr1 D2.3	15078	H3f3a
1434603_at	11.1066	10.5536	9.87834	11.5427	11.6805	11.7243	10.5128	11.6492	1.13635	2.19824	0.00443983	4.03784	BG074645	Mm.206238	Med13l	mediator complex subunit 13-like	chr5 F	76199	Med13l
1438798_at	3.91131	3.80136	3.68775	4.56215	5.12091	5.12228	3.80014	4.93511	1.13497	2.19614	0.000261982	6.52297	BB764190	Mm.479525	4931406P16Rik	RIKEN cDNA 4931406P16 gene	chr7 B1	233103	4931406P16Rik
1443536_at	5.55455	5.18594	4.68548	6.35957	6.4791	5.99139	5.14199	6.27669	1.1347	2.19572	0.00164699	4.82769	BB453858	Mm.260988	Slc7a11	solute carrier family 7 (cationic amino acid transporter, y+ system), member 11	chr3 D|3 16.4 cM	26570	Slc7a11
1458203_at	5.99306	5.44757	5.19234	6.32028	6.55745	7.15852	5.54433	6.67875	1.13442	2.19531	0.00362334	4.19386	BB454126	Mm.208723	Spire1	Spire homolog 1 (Drosophila)	chr18 E1	68166	Spire1
1453794_at	7.02754	6.80761	7.29045	7.75805	8.17572	8.58967	7.04187	8.17448	1.13261	2.19255	0.00131767	5.01609	BQ265161	Mm.159241	Fer1l4	fer-1-like 4 (C. elegans)	chr2 H2	74562	Fer1l4
1424778_at	7.91679	7.09074	6.93329	8.8681	8.17985	8.29053	7.31361	8.44616	1.13255	2.19247	0.00532681	3.90033	AK005026	Mm.41272	Reep3	receptor accessory protein 3	chr10 B5.1|10 30.0 cM	28193	Reep3
1456209_x_at	6.93775	6.87926	5.75705	7.74362	7.65986	7.56804	6.52469	7.65718	1.13249	2.19237	0.00641612	3.76199	BB076850	Mm.446212	---	---	---	---	1456209_x_at
1441129_at	4.57179	3.8231	3.92959	5.44007	4.87128	5.40985	4.10816	5.2404	1.13224	2.19199	0.00185609	4.72848	BB155713	Mm.450589	---	---	---	---	1441129_at
1444947_at	5.66713	5.02458	5.08265	6.2202	6.16757	6.78178	5.25812	6.38985	1.13173	2.19122	0.00147861	4.91824	AW547496	---	---	---	---	---	1444947_at
1419459_a_at	7.48831	7.04428	7.25104	8.74636	8.12978	8.29146	7.26121	8.3892	1.12799	2.18554	0.000493882	5.89932	NM_025952	Mm.275943	Magt1	magnesium transporter 1	chrX D	67075	Magt1
1457281_at	8.56933	7.92302	7.39359	9.20831	8.94015	9.11773	7.96198	9.08873	1.12675	2.18366	0.00404835	4.10836	BB224547	Mm.297862	Dnajc21	DnaJ (Hsp40) homolog, subfamily C, member 21	chr15 A2	78244	Dnajc21
1452350_at	7.07746	7.05147	7.34013	8.33124	7.60926	8.90749	7.15635	8.28266	1.12631	2.18299	0.00653412	3.74855	BM219644	Mm.45602	Brd8	bromodomain containing 8	chr18 B1	78656	Brd8
1429487_at	8.95563	8.52797	8.06064	9.68343	9.55082	9.68704	8.51475	9.64043	1.12568	2.18205	0.00103896	5.22159	BI653999	Mm.476797	Ppp1r12a	protein phosphatase 1, regulatory (inhibitor) subunit 12A	chr10 C|10 58.0 cM	17931	Ppp1r12a
1430529_at	7.29065	6.71103	6.92776	8.54409	7.60466	8.15645	6.97648	8.10173	1.12525	2.1814	0.00273421	4.41478	AK019176	Mm.26908	Csnk1a1	casein kinase 1, alpha 1	chr18 D3	93687	Csnk1a1
1426791_at	8.20377	7.26479	7.21043	9.08854	8.72028	8.24475	7.55966	8.68452	1.12486	2.1808	0.00806446	3.59476	BC024790	Mm.235730	Rusc2	RUN and SH3 domain containing 2	chr4 A5	100213	Rusc2
1422959_s_at	7.52158	6.50794	6.62509	7.93173	7.84695	8.24928	6.88487	8.00932	1.12445	2.18018	0.00376135	4.16495	NM_030743	Mm.22225	Rnf114	ring finger protein 114	---	81018	Rnf114
1424051_at	10.3007	10.0415	10.087	11.4276	11.295	11.0798	10.1431	11.2674	1.12439	2.18009	5.20748e-05	8.33854	BC013560	Mm.181021	Col4a2	collagen, type IV, alpha 2	chr8 A1.1|8 5.0 cM	12827	Col4a2
1456257_at	5.75667	5.15754	5.07157	6.61567	6.27244	6.47057	5.32859	6.45289	1.1243	2.17996	0.000650214	5.6423	BG070093	Mm.26272	Fam126b	family with sequence similarity 126, member B	chr1 C1.3	213056	Fam126b
1427387_a_at	8.46417	7.26261	7.3666	8.90707	8.98111	8.57659	7.69779	8.82159	1.1238	2.1792	0.00805564	3.59555	L04678	Mm.213873	Itgb4	integrin beta 4	chr11 E2|11 76.0 cM	192897	Itgb4
1433203_at	5.67503	5.357	4.69628	6.30406	6.32455	6.47014	5.24277	6.36625	1.12348	2.17872	0.00178694	4.75987	AK020045	---	6030400A10Rik	RIKEN cDNA 6030400A10 gene	---	77069	6030400A10Rik
1439580_at	4.26073	4.28171	3.79548	5.45161	5.39317	4.86332	4.11264	5.23603	1.12339	2.17859	0.000764754	5.49425	BB344093	Mm.441540	B930053N05Rik	RIKEN cDNA B930053N05 gene	---	105425	B930053N05Rik
1424207_at	8.60683	8.26384	7.69673	9.30096	9.04656	9.58957	8.18913	9.31236	1.12323	2.17834	0.00228414	4.55897	BI661719	Mm.246803	Smarca5	SWI/SNF related, matrix associated, actin dependent regulator of chromatin, subfamily a, member 5	chr8 C2	93762	Smarca5
1420985_at	8.27935	8.13159	7.07363	8.98798	8.73063	9.13184	7.82819	8.95015	1.12196	2.17643	0.00754283	3.64336	BG694892	Mm.130752	Ash1l	ash1 (absent, small, or homeotic)-like (Drosophila)	chr3 F1	192195	Ash1l
1457751_at	6.22403	5.62866	5.08579	6.85185	6.29953	7.15056	5.64616	6.76731	1.12115	2.17521	0.0089508	3.51946	BB371102	Mm.43977	Rsf1	remodeling and spacing factor 1	chr7 E2	233532	Rsf1
1428497_at	5.60989	5.03272	4.95444	6.13002	6.10193	6.72669	5.19901	6.31955	1.12053	2.17427	0.0017339	4.78486	AA198634	Mm.275981	Secisbp2	SECIS binding protein 2	chr13 B1	75420	Secisbp2
1424658_at	5.0471	4.67823	4.61689	5.94428	5.88955	5.86984	4.78074	5.90123	1.12048	2.1742	6.41226e-05	8.08434	BB151477	Mm.479597	Taok1	TAO kinase 1	chr11 B5	216965	Taok1
1417502_at	6.44581	5.26097	5.71771	7.06267	6.86229	6.8563	5.80816	6.92709	1.11893	2.17186	0.00435319	4.05285	AF052492	Mm.18590	Tspan7	tetraspanin 7	chrX A1.3-A2	21912	Tspan7
1446417_at	6.49419	6.33401	6.27196	7.73582	7.51988	7.19543	6.36672	7.48371	1.11699	2.16894	0.000154575	7.07784	AW553625	---	---	---	---	---	1446417_at
1442126_at	5.26818	5.31282	4.3602	6.25453	5.78868	6.24795	4.9804	6.09705	1.11665	2.16843	0.0041124	4.09633	AI464148	Mm.453451	---	---	---	---	1442126_at
1435137_s_at	12.9243	12.3698	11.7078	13.6371	13.4931	13.2189	12.334	13.4497	1.11569	2.16699	0.0057718	3.84042	BB119177	---	1200015M12Rik /// A130040M12Rik /// E430024C06Rik	RIKEN cDNA 1200015M12 gene /// RIKEN cDNA A130040M12 gene /// RIKEN cDNA E430024C06 gene	chr11 C|11	319269 /// 319443 /// 71739	1200015M12Rik /// A130040M12Rik /// E430024C06Rik
1458661_at	5.2492	5.23396	4.75493	6.22076	5.9941	6.36737	5.07936	6.19408	1.11472	2.16552	0.00028037	6.45407	AI585789	---	---	---	---	---	1458661_at
1438244_at	6.30144	6.34245	5.92331	7.69121	7.02641	7.18849	6.18906	7.30204	1.11297	2.16291	0.000736675	5.52815	BB092799	Mm.317947	Nfib	nuclear factor I/B	chr4 C4-C6|4 38.6 cM	18028	Nfib
1437205_at	7.8373	7.76868	7.50475	8.73764	8.8051	8.90329	7.70358	8.81534	1.11177	2.1611	3.62865e-05	8.79557	BE988778	Mm.178818	Tcf25	transcription factor 25 (basic helix-loop-helix)	chr8 E1|8 67.0 cM	66855	Tcf25
1415801_at	5.30332	4.65016	4.53854	6.1185	5.963	5.74257	4.83067	5.94136	1.11068	2.15948	0.00112443	5.15266	M63801	Mm.378921	Gja1	gap junction protein, alpha 1	chr10 B4|10 29.0 cM	14609	Gja1
1445350_at	5.19231	4.83596	4.39831	5.78496	5.4823	6.48736	4.80886	5.91821	1.10935	2.15748	0.00620584	3.78661	BM942607	Mm.449024	---	---	---	---	1445350_at
1450040_at	8.54876	7.37004	7.57816	8.99439	9.27866	8.54985	7.83232	8.94097	1.10865	2.15643	0.0102955	3.41927	M93954	Mm.206505	Timp2	tissue inhibitor of metalloproteinase 2	chr11 E2|11 72.0 cM	21858	Timp2
1456357_at	5.35603	4.79461	4.96888	6.09096	5.92792	6.42565	5.03984	6.14818	1.10834	2.15597	0.000512731	5.86386	BB037906	Mm.204836	Scai	suppressor of cancer cell invasion	chr2 B	320271	Scai
1424945_at	4.26784	4.14226	3.93209	5.28496	5.61911	4.76284	4.11406	5.2223	1.10824	2.15582	0.00125676	5.05661	AF321853	Mm.479282	Chrdl1	chordin-like 1	---	83453	Chrdl1
1415988_at	6.92304	6.57388	6.51934	7.9796	7.38283	7.97735	6.67209	7.77993	1.10784	2.15523	0.000684902	5.59459	BG065877	Mm.30012	Hdlbp	high density lipoprotein (HDL) binding protein	chr1 D|1 55.3 cM	110611	Hdlbp
1444084_at	5.79613	5.84546	5.66357	6.6019	6.86758	7.15798	5.76839	6.87582	1.10743	2.15462	0.000159916	7.04107	BB175323	Mm.259609	LOC676960 /// Prrg4	similar to Transmembrane gamma-carboxyglutamic acid protein 4 precursor (Proline-rich Gla protein 4) (Proline-rich gamma-carboxyglutamic acid protein 4) /// proline rich Gla (G-carboxyglutamic acid) 4 (transmembrane)	chr2 E2	228413 /// 676960	LOC676960 /// Prrg4
1450798_at	7.55037	7.35608	7.4107	8.66726	8.88821	8.08139	7.43905	8.54562	1.10657	2.15333	0.00087443	5.3739	NM_031176	Mm.290527	Tnxb	tenascin XB	chr17 B1|17 18.74 cM	81877	Tnxb
1440952_at	5.2716	5.12091	4.02406	6.0874	5.70952	5.93818	4.80552	5.9117	1.10618	2.15274	0.0091219	3.50584	BM123777	Mm.455502	---	---	---	---	1440952_at
1456054_a_at	8.78143	8.40388	7.8481	9.41299	9.37406	9.56357	8.34447	9.45021	1.10574	2.15209	0.00150226	4.90485	BB314559	Mm.440206	Pum1	pumilio 1 (Drosophila)	chr4 D2.2-D2.3	80912	Pum1
1453263_at	5.33337	5.02025	4.99192	6.24286	5.92778	6.49149	5.11518	6.22071	1.10553	2.15178	0.000303305	6.37488	AK021042	Mm.253902	Naa35	N(alpha)-acetyltransferase 35, NatC auxiliary subunit	chr13 B3	78689	Naa35
1441643_at	5.34031	5.29094	4.44217	6.47034	5.86305	6.05612	5.02447	6.12984	1.10537	2.15154	0.00408892	4.10072	AV272467	Mm.312623	March3	membrane-associated ring finger (C3HC4) 3	chr18 D2|18	320253	March3
1448851_a_at	6.47342	5.56853	6.04688	7.2451	7.09616	7.06335	6.02961	7.13487	1.10526	2.15138	0.00126679	5.04979	AK012029	Mm.140761	Dnajc5	DnaJ (Hsp40) homolog, subfamily C, member 5	chr2 H4|2 106.0 cM	13002	Dnajc5
1448392_at	11.5261	11.129	11.1721	12.4602	12.5568	12.1226	11.2758	12.3798	1.10409	2.14964	0.000219878	6.70345	NM_009242	Mm.291442	Sparc	secreted acidic cysteine rich glycoprotein	chr11 B1|11 29.9 cM	20692	Sparc
1442115_at	5.75769	4.93238	5.93697	7.04674	6.34586	6.54524	5.54235	6.64595	1.1036	2.1489	0.0061515	3.79312	BM220702	Mm.158720	Fam38b	family with sequence similarity 38, member B	chr18 E1	667742	Fam38b
1425426_a_at	4.5934	3.73588	4.65016	5.47217	5.30853	5.50448	4.32648	5.42839	1.10192	2.1464	0.00230398	4.55198	BC019116	Mm.132788	Mef2a	myocyte enhancer factor 2A	chr7 C|7 33.0 cM	17258	Mef2a
1426184_a_at	6.09911	5.25169	4.94328	6.51916	6.46678	6.61366	5.43136	6.5332	1.10184	2.14628	0.00451389	4.02527	AJ005074	Mm.29816	Pdcd6ip	programmed cell death 6 interacting protein	chr9 F2	18571	Pdcd6ip
1440268_at	5.53538	5.03603	4.70123	6.29173	5.81192	6.46954	5.09088	6.19106	1.10018	2.14382	0.0027145	4.42054	BE685711	Mm.794	Trim41	tripartite motif-containing 41	chr11 B1.2	211007	Trim41
1441050_at	5.83599	5.55381	5.11365	6.65711	6.28377	6.86297	5.50115	6.60129	1.10014	2.14375	0.00136658	4.98502	BB235490	Mm.452488	---	---	---	---	1441050_at
1429477_at	6.21041	5.49104	5.07353	6.69214	6.63375	6.74845	5.59166	6.69145	1.09979	2.14323	0.00373591	4.17019	AW556269	Mm.143167	Ncaph2	non-SMC condensin II complex, subunit H2	chr15 E3|15 49.9 cM	52683	Ncaph2
1437591_a_at	8.40515	7.59675	7.61126	8.82014	8.9709	9.12075	7.87105	8.9706	1.09955	2.14287	0.00165248	4.82492	AW542545	Mm.2654	Wdr1	WD repeat domain 1	chr5 B3|5 24.0 cM	22388	Wdr1
1425679_a_at	5.11931	5.55303	5.23266	6.3014	6.26094	6.64104	5.30166	6.40112	1.09946	2.14274	0.00020142	6.79516	AF109769	Mm.2720	Mapk8ip1	mitogen-activated protein kinase 8 interacting protein 1	chr2 E1	19099	Mapk8ip1
1450634_at	8.76352	8.28989	8.48786	9.69209	9.42444	9.72294	8.51376	9.61316	1.0994	2.14266	0.000157241	7.05932	NM_007508	Mm.217787	Atp6v1a	ATPase, H+ transporting, lysosomal V1 subunit A	chr16 B4	11964	Atp6v1a
1429452_x_at	6.93111	6.96235	7.36007	8.2892	7.74809	8.51015	7.08451	8.18248	1.09797	2.14053	0.00126809	5.04891	AK007420	Mm.247625	Pisd-ps3	phosphatidylserine decarboxylase, pseudogene 3	---	66776	Pisd-ps3
1425521_at	5.62207	4.84733	5.13316	6.69631	5.79878	6.39858	5.20085	6.29789	1.09704	2.13915	0.00458261	4.01379	BC019726	Mm.132584	Paip1	polyadenylate binding protein-interacting protein 1	chr13 D2.3	218693	Paip1
1438207_at	4.54088	4.53733	4.34191	5.78866	5.62718	5.29319	4.47337	5.56968	1.0963	2.13806	0.000135412	7.22253	BB744704	Mm.271620	Gbf1	golgi-specific brefeldin A-resistance factor 1	chr19 C3	107338	Gbf1
1452905_at	7.49276	8.6974	8.34049	9.52133	9.15119	9.14409	8.17688	9.27221	1.09532	2.13661	0.00681483	3.71761	AV015833	Mm.289645	Meg3	maternally expressed 3	chr12 F1|12 54.0 cM	17263	Meg3
1452035_at	11.2422	11.254	11.0537	12.4279	12.3173	12.0846	11.1833	12.2766	1.09335	2.13369	4.99941e-05	8.38912	BF158638	Mm.738	Col4a1	collagen, type IV, alpha 1	chr8 A1.1|8 5.0 cM	12826	Col4a1
1443029_at	6.00846	5.8769	5.13243	6.94055	6.51883	6.83652	5.67259	6.7653	1.0927	2.13273	0.00237326	4.52808	AW550306	Mm.103382	Ppfibp1	PTPRF interacting protein, binding protein 1 (liprin beta 1)	chr6 G3	67533	Ppfibp1
1459005_at	5.06392	4.78454	4.51655	6.08837	5.41372	6.14012	4.78834	5.88074	1.0924	2.13228	0.00176056	4.77219	BG798107	Mm.438243	---	---	---	---	1459005_at
1429896_at	8.93068	9.44579	10.03	10.489	10.6058	10.5875	9.46881	10.5608	1.09196	2.13164	0.00317296	4.2973	BE135996	---	5830408B19Rik	RIKEN cDNA 5830408B19 gene	---	74756	5830408B19Rik
1452688_at	5.7493	4.82988	4.71308	6.01402	6.08065	6.47148	5.09742	6.18872	1.0913	2.13066	0.0053556	3.89629	BB460975	Mm.283339	Prpf39	PRP39 pre-mRNA processing factor 39 homolog (yeast)	chr12 C1	328110	Prpf39
1456489_at	7.49584	6.76861	6.55276	8.01937	8.13736	7.9329	6.93907	8.02987	1.09081	2.12993	0.00206091	4.64255	BB553937	Mm.288645	Pcf11	cleavage and polyadenylation factor subunit homolog (S. cerevisiae)	chr7 E2	74737	Pcf11
1429432_at	4.29224	3.97527	4.14156	5.34561	4.83663	5.495	4.13636	5.22575	1.08939	2.12784	0.000546859	5.80318	BI083627	Mm.245446	Bat2l2	HLA-B associated transcript 2-like 2	chr1 H1|1	226562	Bat2l2
1442141_at	6.09004	5.12091	5.2553	6.69558	6.31686	6.72153	5.48875	6.57799	1.08924	2.12762	0.00374449	4.16842	BF662057	---	BC028454	cDNA sequence BC028454	---	407833	BC028454
1439293_at	6.28687	6.07306	6.44034	7.50566	6.74057	7.82143	6.26676	7.35589	1.08913	2.12746	0.00418595	4.08276	BB369212	Mm.208955	BC031353	cDNA sequence BC031353	chr9 D	235493	BC031353
1449615_s_at	7.64686	7.42308	7.43753	8.66486	8.28678	8.82188	7.50249	8.59117	1.08868	2.1268	0.000201346	6.79555	C77256	Mm.30012	Hdlbp	high density lipoprotein (HDL) binding protein	chr1 D|1 55.3 cM	110611	Hdlbp
1459266_at	4.01953	3.61747	3.70094	4.96697	4.55778	5.07405	3.77931	4.86627	1.08696	2.12426	0.000360987	6.20204	AV352957	---	---	---	---	---	1459266_at
1419283_s_at	8.1503	8.15165	8.28251	9.56516	9.28007	8.99854	8.19482	9.28126	1.08644	2.1235	0.000180364	6.912	NM_027884	Mm.309975	Tns1	tensin 1	chr1 C3|1 44.5 cM	21961	Tns1
1416513_at	8.65356	7.71667	7.71088	9.18634	9.21252	8.94139	8.02704	9.11342	1.08638	2.12341	0.00352644	4.21488	BC026051	Mm.425599	Lamb2	laminin, beta 2	chr9 F1|9 60.0 cM	16779	Lamb2
1423756_s_at	10.1687	9.37856	9.25877	10.942	10.9108	10.2117	9.60201	10.6882	1.08618	2.1231	0.00658015	3.74338	BC019836	Mm.233799	Igfbp4	insulin-like growth factor binding protein 4	chr11 D	16010	Igfbp4
1437446_at	4.85602	4.27826	3.85973	5.28573	5.17748	5.78912	4.33133	5.41744	1.08611	2.123	0.00465788	4.00144	AW539695	Mm.12815	Rab5b	RAB5B, member RAS oncogene family	chr10 D3	19344	Rab5b
1418170_a_at	6.51542	6.11725	6.08805	7.57169	6.99896	7.40838	6.24024	7.32634	1.0861	2.123	0.000555234	5.78893	BB223737	Mm.103202	Zcchc14	zinc finger, CCHC domain containing 14	chr8 E1	142682	Zcchc14
1440282_at	3.29537	3.73735	3.44724	4.96756	3.90973	4.86083	3.49332	4.57937	1.08606	2.12293	0.00570326	3.84931	BB268998	Mm.477479	LOC100046693 /// Tulp4	similar to mKIAA1397 protein /// tubby like protein 4	chr17 A1|17 3.2 cM	100046693 /// 68842	LOC100046693 /// Tulp4
1459146_at	4.81382	4.7535	4.44822	5.77942	5.43089	6.06261	4.67185	5.75764	1.08579	2.12254	0.000508786	5.87116	BB282686	Mm.479203	Mapk6	mitogen-activated protein kinase 6	chr9 D|9 38.0 cM	50772	Mapk6
1431024_a_at	4.4163	3.81355	3.66224	5.19691	4.69511	5.25651	3.96403	5.04951	1.08548	2.12209	0.00210996	4.62336	AK020165	Mm.439784	Arid4b	AT rich interactive domain 4B (RBP1-like)	chr13 A1|13 8.0 cM	94246	Arid4b
1459804_at	4.48107	4.21743	3.79068	5.40098	4.79364	5.54771	4.16306	5.24744	1.08439	2.12047	0.00269302	4.42686	BB475090	Mm.132238	Crebbp	CREB binding protein	chr16 A1	12914	Crebbp
1436791_at	8.22437	7.85692	8.6735	9.34022	9.5357	9.1299	8.2516	9.33527	1.08367	2.11943	0.00133186	5.00694	BB067079	Mm.287544	Wnt5a	wingless-related MMTV integration site 5A	chr14 A3|14 7.8 cM	22418	Wnt5a
1423201_at	9.74279	9.17292	8.57957	10.3633	9.9715	10.4105	9.1651	10.2484	1.08332	2.1189	0.00601026	3.81034	U22016	Mm.271814	Ncor1	nuclear receptor co-repressor 1	chr11 B2	20185	Ncor1
1427385_s_at	5.52326	4.98679	4.48539	6.03575	6.18006	6.02675	4.99848	6.08085	1.08238	2.11752	0.00262145	4.44832	BC003232	Mm.253564	Actn1	actinin, alpha 1	chr12 C3|12 35.0 cM	109711	Actn1
1417513_at	8.70059	7.99773	7.53347	9.24246	9.04832	9.1869	8.07726	9.15923	1.08196	2.11691	0.0047064	3.99359	AI255184	Mm.35796	Evi5	ecotropic viral integration site 5	chr5 F|5 56.0 cM	14020	Evi5
1440984_at	5.74397	4.52754	5.2356	6.3507	5.83307	6.56787	5.16903	6.25055	1.08151	2.11625	0.0108896	3.37939	BE943712	Mm.228071	Baz2b	bromodomain adjacent to zinc finger domain, 2B	chr2 C1.1	407823	Baz2b
1452907_at	4.25967	4.07424	4.45595	4.92925	5.24436	5.85896	4.26329	5.34419	1.0809	2.11536	0.00227889	4.56083	AK010101	Mm.5120	Galc	galactosylceramidase	chr12 E|12 48.0 cM	14420	Galc
1415932_x_at	8.34401	7.26419	7.60541	8.73029	8.80562	8.9178	7.73787	8.8179	1.08003	2.11408	0.00355483	4.20866	NM_015731	Mm.330819	Atp9a	ATPase, class II, type 9A	---	11981	Atp9a
1429489_at	7.17545	6.31347	6.29269	7.84569	7.28739	7.88861	6.59387	7.6739	1.08003	2.11407	0.0050965	3.93351	AK012127	Mm.1116	Rexo1	REX1, RNA exonuclease 1 homolog (S. cerevisiae)	chr10 C1	66932	Rexo1
1416955_at	6.60568	5.60051	6.07764	7.24955	6.95433	7.31785	6.09461	7.17391	1.0793	2.11301	0.00297482	4.348	BC003222	Mm.3991	Slc25a10	solute carrier family 25 (mitochondrial carrier, dicarboxylate transporter), member 10	chr11 E2	27376	Slc25a10
1452517_at	5.34949	5.27335	5.13171	6.07882	6.23636	6.67053	5.25152	6.32857	1.07705	2.10972	0.000296412	6.39796	BC006045	Mm.478321	Plekhh1	pleckstrin homology domain containing, family H (with MyTH4 domain) member 1	chr12 C3	211945	Plekhh1
1450007_at	6.36941	5.85357	6.33774	7.28235	7.24546	7.26396	6.18691	7.26392	1.07702	2.10967	0.000181471	6.90549	NM_019769	Mm.214765	1500003O03Rik	RIKEN cDNA 1500003O03 gene	chr2 E5	56398	1500003O03Rik
1422820_at	6.93911	5.77662	6.48908	7.47051	7.31354	7.65023	6.4016	7.47809	1.07649	2.1089	0.00537073	3.89418	NM_010719	Mm.333679	Lipe	lipase, hormone sensitive	chr7 A3|7 5.5 cM	16890	Lipe
1454823_at	5.60291	4.55905	4.80106	5.82015	6.31001	6.05806	4.98767	6.06274	1.07507	2.10682	0.00497064	3.95233	AV222037	Mm.284654	Wdr37	WD repeat domain 37	chr13 A1	207615	Wdr37
1419580_at	6.20058	5.68199	6.1133	7.30141	6.98604	6.93131	5.99862	7.07292	1.0743	2.1057	0.000372612	6.17094	AI646416	Mm.27256	Dlg4	discs, large homolog 4 (Drosophila)	chr11 B4	13385	Dlg4
1439095_at	4.43812	4.86876	4.8107	5.99097	5.23181	6.11629	4.70586	5.77969	1.07383	2.10502	0.00290172	4.36764	BB210853	Mm.223946	Sfrs11	splicing factor, arginine/serine-rich 11	chr3 H4	69207	Sfrs11
1444599_at	4.35833	3.90262	3.48181	5.02368	4.81529	5.12317	3.91425	4.98738	1.07313	2.10399	0.00154816	4.87953	BB053466	Mm.234437	Herc4	hect domain and RLD 4	chr10 B4	67345	Herc4
1415951_at	6.75938	6.16728	6.04829	7.68287	7.32423	7.18451	6.32498	7.3972	1.07222	2.10266	0.00146109	4.92831	NM_010221	Mm.3894	Fkbp10	FK506 binding protein 10	chr11 D|11 58.0 cM	14230	Fkbp10
1457930_at	3.88379	3.58822	3.5088	4.64332	4.12771	5.42591	3.66027	4.73231	1.07205	2.10241	0.0091155	3.50635	BB165753	Mm.142655	Kdm5c	lysine (K)-specific demethylase 5C	chrX F2-F4|X 64.0 cM	20591	Kdm5c
1458389_at	4.59597	4.16748	3.85056	5.85858	5.0799	4.89028	4.20467	5.27625	1.07158	2.10174	0.00660687	3.7404	BB211886	Mm.441039	---	---	---	---	1458389_at
1451756_at	8.55505	8.51661	7.97753	9.46498	9.51226	9.28666	8.34973	9.4213	1.07157	2.10172	0.000388813	6.12936	D88690	Mm.389712	Flt1	FMS-like tyrosine kinase 1	chr5 G|5 82.0 cM	14254	Flt1
1425156_at	7.50016	7.33713	6.78437	8.34665	8.20253	8.2858	7.20722	8.27833	1.07111	2.10105	0.000623458	5.68107	BC010229	Mm.45740	Gbp6	guanylate binding protein 6	chr3 H1	229900	Gbp6
1423290_at	6.31806	6.03431	5.54933	7.25105	7.03316	6.82957	5.96723	7.03793	1.0707	2.10045	0.00123014	5.07501	BM231738	Mm.116721	Hyou1	hypoxia up-regulated 1	chr9 B	12282	Hyou1
1449465_at	7.62624	7.92913	8.29243	9.21575	9.03992	8.80298	7.94927	9.01955	1.07028	2.09985	0.000709681	5.56213	NM_011261	Mm.425236	Reln	reelin	chr5 A3-B1|5 8.0 cM	19699	Reln
1424926_at	6.92757	6.148	6.27857	7.69403	7.35443	7.51325	6.45138	7.52057	1.06919	2.09826	0.00135735	4.99079	C76103	Mm.214344	Sec63	SEC63-like (S. cerevisiae)	chr10 B2|10 25.0 cM	140740	Sec63
1444982_at	5.37319	5.90603	5.85102	6.71925	6.9243	6.69384	5.71008	6.77913	1.06905	2.09805	0.000284613	6.43889	BB380551	---	C230007H23Rik	RIKEN cDNA C230007H23 gene	---	319341	C230007H23Rik
1421415_s_at	5.3064	4.59269	4.78317	6.13358	5.96753	5.78527	4.89409	5.96213	1.06804	2.09658	0.000863495	5.38513	NM_008105	Mm.314757	Gcnt2	glucosaminyl (N-acetyl) transferase 2, I-branching enzyme	chr13 A5|13 17.0 cM	14538	Gcnt2
1448605_at	9.23656	8.26667	8.66947	9.76429	9.89043	9.72065	8.72424	9.79179	1.06755	2.09587	0.00212952	4.61585	NM_007484	Mm.262	Rhoc	ras homolog gene family, member C	chr3 F2.2	11853	Rhoc
1449028_at	9.96326	9.14261	8.88911	10.2552	10.4218	10.5189	9.33166	10.3987	1.067	2.09507	0.00436419	4.05093	AF378088	Mm.168257	Rhou	ras homolog gene family, member U	chr8 E2	69581	Rhou
1426165_a_at	4.36041	3.62221	4.25474	4.98207	5.05511	5.39717	4.07912	5.14478	1.06566	2.09313	0.0014696	4.9234	D86352	Mm.34405	Casp3	caspase 3	chr8 B1.1|8 26.0 cM	12367	Casp3
1452406_x_at	11.037	10.9579	11.2239	11.7581	12.134	12.5224	11.0729	12.1382	1.06527	2.09256	0.00085056	5.39861	AJ007909	Mm.391385	Erdr1	erythroid differentiation regulator 1	---	170942	Erdr1
1423260_at	7.19558	6.73424	6.61602	8.29025	7.56841	7.87658	6.84862	7.91174	1.06313	2.08946	0.00178151	4.76239	BB121406	Mm.458006	Id4 /// LOC100045546	inhibitor of DNA binding 4 /// similar to Id4	chr13 B|13 31.0 cM	100045546 /// 15904	Id4 /// LOC100045546
1453190_at	5.25013	4.83253	4.51982	5.81233	5.6752	6.30043	4.8675	5.92932	1.06182	2.08757	0.00213408	4.6141	AK018431	---	Usp19	ubiquitin specific peptidase 19	chr9 F2	71472	Usp19
1437638_at	6.79483	6.98641	6.43839	7.99231	7.52727	7.88313	6.73988	7.80091	1.06103	2.08642	0.000567371	5.7687	BB821417	Mm.5222	Srrm2	serine/arginine repetitive matrix 2	chr17 A3.3	75956	Srrm2
1457168_at	4.4346	4.19022	4.33761	5.4487	5.05511	5.64152	4.32081	5.38178	1.06096	2.08632	0.000315371	6.33585	BB311306	---	AI225934	expressed sequence AI225934	---	98884	AI225934
1448793_a_at	11.5879	10.9763	10.8932	12.2548	12.3502	12.0353	11.1525	12.2134	1.06095	2.08631	0.000937547	5.31199	BC005679	Mm.477724	Sdc4	syndecan 4	chr2 H3|2 94.0 cM	20971	Sdc4
1457268_at	7.49392	7.0964	6.70443	8.09557	8.05502	8.32623	7.09825	8.15894	1.06068	2.08592	0.0010341	5.22569	BM199751	Mm.152371	Dot1l	DOT1-like, histone H3 methyltransferase (S. cerevisiae)	chr10 C1	208266	Dot1l
1416081_at	8.23801	7.6088	6.95513	8.4856	8.74164	8.75601	7.60065	8.66109	1.06044	2.08556	0.00823264	3.57981	NM_008539	Mm.223717	Smad1	MAD homolog 1 (Drosophila)	chr8 C2	17125	Smad1
1445720_at	5.25432	4.71526	4.50629	5.68812	5.4706	6.49386	4.82529	5.88419	1.0589	2.08335	0.00850104	3.55661	BB206801	Mm.22379	Sltm	SAFB-like, transcription modulator	chr9 D	66660	Sltm
1452837_at	7.7288	7.66438	7.40153	8.6056	8.49798	8.86656	7.59824	8.65671	1.05847	2.08273	0.00012736	7.29033	AK021389	Mm.227924	Lpin2	lipin 2	chr17 E1.3	64898	Lpin2
1426878_at	8.75858	7.86584	7.51546	8.99321	8.93401	9.38803	8.04663	9.10508	1.05845	2.0827	0.00994793	3.44376	AK020971	Mm.27913	Pbrm1	polybromo 1	chr14 B	66923	Pbrm1
1442439_at	7.87169	7.45833	6.68811	8.34622	8.29935	8.54122	7.33938	8.3956	1.05622	2.07948	0.00611903	3.79704	AI450072	---	W91776	expressed sequence W91776	---	97503	W91776
1451943_a_at	7.62177	6.28154	6.80099	7.82517	7.93597	8.1113	6.90143	7.95748	1.05605	2.07922	0.0103217	3.41746	AF259673	Mm.261045	Ppm1a	protein phosphatase 1A, magnesium dependent, alpha isoform	chr12 C3	19042	Ppm1a
1458056_at	5.98966	5.62816	5.59357	7.16992	6.29718	6.91144	5.73713	6.79285	1.05572	2.07875	0.00235341	4.53485	BB363750	Mm.458176	Sfrs12	splicing factor, arginine/serine-rich 12	chr13 D1	218543	Sfrs12
1426408_at	9.20335	8.252	8.01193	9.47089	9.48589	9.67619	8.4891	9.54433	1.05523	2.07805	0.00741576	3.65575	BI412951	Mm.29495	Celf1	CUGBP, Elav-like family member 1	chr2 E1|2 47.5 cM	13046	Celf1
1429233_at	8.49625	7.62959	7.70408	9.09812	9.16125	8.73475	7.94331	8.99804	1.05473	2.07733	0.00320342	4.28981	BM120495	Mm.428571	Sept11	septin 11	chr5 E2|5 52.0 cM	52398	Sept11
1435693_at	8.17038	7.63353	7.33729	8.95906	9.20011	8.14492	7.71374	8.76803	1.05429	2.0767	0.0107192	3.39059	AV378589	Mm.133036	Mall	mal, T-cell differentiation protein-like	chr2 F1	228576	Mall
1443491_at	4.61543	5.21168	4.53459	5.89196	5.97146	5.66076	4.78723	5.84139	1.05416	2.0765	0.000882008	5.36621	BG802688	Mm.451079	---	---	---	---	1443491_at
1452115_a_at	4.54141	4.2258	4.79026	5.40512	5.33618	5.97815	4.51916	5.57315	1.05399	2.07627	0.00149335	4.90987	BB706079	Mm.3794	Plk4	polo-like kinase 4 (Drosophila)	chr3 B	20873	Plk4
1425075_at	7.5062	7.22497	6.69571	8.12165	7.98809	8.4787	7.1423	8.19615	1.05385	2.07606	0.00204743	4.64791	AF411837	Mm.270999	Gatad2b	GATA zinc finger domain containing 2B	chr3 F1	229542	Gatad2b
1430987_s_at	5.08136	4.95229	4.17017	5.68002	5.56777	6.11503	4.73461	5.78761	1.053	2.07484	0.0044773	4.03145	BI737904	Mm.141197	Wbp11	WW domain binding protein 11	chr6 G1|6 66.5 cM	60321	Wbp11
1458618_at	3.59844	3.49126	3.21757	4.76972	3.93957	4.75672	3.43576	4.48867	1.05291	2.07471	0.00275383	4.4091	BM201500	---	---	---	---	---	1458618_at
1446941_at	5.68904	5.32784	5.35532	6.36711	6.30208	6.86043	5.4574	6.50987	1.05248	2.07409	0.000569083	5.76589	BG066222	---	C78505	expressed sequence C78505	---	98146	C78505
1431894_at	6.11811	5.33119	5.40985	6.74938	6.70071	6.56264	5.61972	6.67091	1.05119	2.07224	0.00139825	4.96554	AK014762	Mm.29457	Itprip	inositol 1,4,5-triphosphate receptor interacting protein	chr19 D1	414801	Itprip
1450378_at	7.64249	6.52749	6.90976	8.13303	7.91516	8.18392	7.02658	8.07737	1.05079	2.07166	0.00500919	3.94651	AF043943	Mm.154457	Tapbp	TAP binding protein	chr17 B1|17 18.41 cM	21356	Tapbp
1429247_at	4.87423	4.9551	4.37126	5.42719	6.01714	5.88959	4.73353	5.77797	1.04444	2.06257	0.00143801	4.94177	AK013026	Mm.265347	Anxa6	annexin A6	chr11 B1.3|11 29.5 cM	11749	Anxa6
1439989_at	4.33988	4.02969	3.90869	5.23724	4.68116	5.48998	4.09275	5.13613	1.04337	2.06104	0.00189642	4.71076	BB668097	Mm.224354	Tsc1	tuberous sclerosis 1	chr2 B-C1.1	64930	Tsc1
1428707_at	10.0696	9.20811	9.24123	10.5687	10.4822	10.5928	9.50631	10.5479	1.04163	2.05856	0.00236383	4.53129	AK011360	Mm.142187	Ptms	parathymosin	chr6 F2	69202	Ptms
1455416_at	8.8738	8.471	8.46625	9.47634	9.29692	10.1548	8.60369	9.64269	1.03901	2.05481	0.00282899	4.38773	AW209204	---	C130021I20Rik	Riken cDNA C130021I20 gene	chr2 B	329385	C130021I20Rik
1425840_a_at	6.55661	5.90388	5.88984	7.2678	7.12068	7.07671	6.11677	7.15506	1.03829	2.05379	0.000865779	5.38277	AF080090	Mm.12903	Sema3f	sema domain, immunoglobulin domain (Ig), short basic domain, secreted, (semaphorin) 3F	chr9 F2	20350	Sema3f
1419124_at	5.71979	4.89884	4.5185	6.01139	6.06144	6.17897	5.04571	6.08394	1.03823	2.0537	0.0069622	3.70191	NM_133829	Mm.269793	Mfsd6	major facilitator superfamily domain containing 6	chr1 C1.1	98682	Mfsd6
1417821_at	11.3964	10.4728	10.4706	11.7226	11.6919	12.0397	10.78	11.8181	1.03815	2.05359	0.00467381	3.99885	NM_033075	Mm.22506	D17H6S56E-5	DNA segment, Chr 17, human D6S56E 5	chr17 B1|17 19.0 cM	110956	D17H6S56E-5
1456506_at	5.93788	5.67097	5.36201	6.76993	6.25883	7.05621	5.65695	6.69499	1.03804	2.05343	0.00251813	4.48048	BB479992	Mm.51049	Prpf38b	PRP38 pre-mRNA processing factor 38 (yeast) domain containing B	chr3 G1	66921	Prpf38b
1449526_a_at	9.93784	10.3638	10.5008	11.4832	11.2645	11.1616	10.2675	11.3031	1.03562	2.04999	0.000436106	6.0182	NM_024228	Mm.246881	Gdpd3	glycerophosphodiester phosphodiesterase domain containing 3	chr7 F4	68616	Gdpd3
1427899_at	7.95492	7.42362	7.46242	8.78945	8.31481	8.8428	7.61365	8.64902	1.03537	2.04963	0.0011174	5.15811	BI738010	Mm.26696	Rnf6	ring finger protein (C3H2C3 type) 6	chr5 G3	74132	Rnf6
1459906_at	5.42042	4.87363	5.43239	6.4977	6.26795	6.06484	5.24215	6.27683	1.03468	2.04866	0.000804093	5.449	BB655998	Mm.428291	---	---	---	---	1459906_at
1434253_s_at	8.87822	9.04839	8.50101	9.87185	9.80498	9.85478	8.80921	9.84387	1.03466	2.04864	0.000212104	6.74099	BB711990	Mm.23047	Tmcc3	transmembrane and coiled coil domains 3	chr10 C2	319880	Tmcc3
1448406_at	8.00582	7.28321	7.67931	8.84808	8.38539	8.83769	7.65611	8.69039	1.03427	2.04808	0.00160097	4.85139	BC010712	Mm.425101	Eid1	EP300 interacting inhibitor of differentiation 1	chr2 F1	58521	Eid1
1429078_a_at	6.60039	5.80585	6.16096	7.41625	6.9925	7.25784	6.18906	7.2222	1.03313	2.04647	0.00167737	4.81245	AK010417	Mm.244536	Cops7a	COP9 (constitutive photomorphogenic) homolog, subunit 7a (Arabidopsis thaliana)	chr6 F2|6 58.4 cM	26894	Cops7a
1416610_a_at	8.07615	7.44113	7.43345	8.65772	8.73726	8.64439	7.65024	8.67979	1.02955	2.04138	0.000706422	5.56632	NM_007711	Mm.259751	Clcn3	chloride channel 3	chr8 B3.1|8 32.2 cM	12725	Clcn3
1437283_at	8.08528	7.12758	7.08522	8.51587	8.422	8.44685	7.43269	8.46158	1.02888	2.04045	0.00490386	3.96253	AV270020	Mm.220357	Tnpo2	transportin 2 (importin 3, karyopherin beta 2b)	chr8 C3	212999	Tnpo2
1432184_a_at	7.32816	6.22626	6.22081	7.6493	7.53642	7.67548	6.59174	7.6204	1.02866	2.04013	0.00851154	3.55572	AK011884	Mm.250193	Inf2	inverted formin, FH2 and WH2 domain containing	chr12 F1	70435	Inf2
1418430_at	9.36201	8.81001	8.49775	9.99714	9.76519	9.99173	8.88992	9.91802	1.02809	2.03933	0.0018203	4.74456	BI328541	Mm.223744	Kif5b	kinesin family member 5B	chr18 1.0 cM	16573	Kif5b
1440109_at	4.29604	3.72453	3.62614	5.31123	4.36657	5.05274	3.88224	4.91018	1.02794	2.03911	0.00669303	3.73086	BB021958	---	D7Ertd413e	DNA segment, Chr 7, ERATO Doi 413, expressed	chr7 B3|7 23.5 cM	52325	D7Ertd413e
1448916_at	9.51003	8.8293	8.71969	10.0139	9.96177	10.1656	9.01967	10.0471	1.0274	2.03835	0.00154798	4.87962	BC002092	Mm.268010	Mafg	v-maf musculoaponeurotic fibrosarcoma oncogene family, protein G (avian)	chr11 E2|11 75.0 cM	17134	Mafg
1418180_at	9.89699	9.51397	8.84584	10.3541	10.4004	10.5804	9.41894	10.445	1.02602	2.0364	0.00414341	4.09058	BG916549	Mm.4618	Sp1	trans-acting transcription factor 1	chr15 F3	20683	Sp1
1434850_at	5.73417	5.48372	6.29731	6.62732	6.66821	7.29329	5.8384	6.86294	1.02453	2.0343	0.00469275	3.99579	BI083036	Mm.331133	Iqgap3	IQ motif containing GTPase activating protein 3	chr3 F1|3 42.8 cM	404710	Iqgap3
1418562_at	10.7693	10.0986	9.77981	11.178	11.0034	11.5377	10.2159	11.2397	1.02379	2.03325	0.00528751	3.90588	BE951504	Mm.279736	Sf3b1	splicing factor 3b, subunit 1	chr1 C1.2|1 28.9 cM	81898	Sf3b1
1428877_at	10.0169	9.22438	9.10745	10.5672	10.3247	10.5264	9.44959	10.4728	1.02317	2.03239	0.00314017	4.30544	BM942773	Mm.296976	Srp72	signal recognition particle 72	chr5 C3.3	66661	Srp72
1434496_at	9.45287	8.46342	8.55606	9.85128	9.89345	9.79284	8.82411	9.84586	1.02175	2.03037	0.00436427	4.05091	BM947855	Mm.259022	Plk3	polo-like kinase 3 (Drosophila)	chr4 D1	12795	Plk3
1430151_at	6.39559	5.92493	5.46143	7.02202	6.55598	7.26615	5.92731	6.94805	1.02074	2.02895	0.00609313	3.80018	AK014314	Mm.298728	Nisch	nischarin	chr14 B	64652	Nisch
1425660_at	6.48931	6.27336	7.06708	7.91645	7.26468	7.71012	6.60992	7.63042	1.0205	2.02862	0.00370014	4.17762	BC018174	Mm.153405	Btbd3	BTB (POZ) domain containing 3	chr2 F3	228662	Btbd3
1433994_at	7.58895	6.75085	7.01516	8.18967	8.09116	8.13489	7.11832	8.13857	1.02025	2.02827	0.00145435	4.93222	BG067664	Mm.479525	4931406P16Rik	RIKEN cDNA 4931406P16 gene	chr7 B1	233103	4931406P16Rik
1435635_at	4.68422	4.71884	4.27279	5.67719	5.00483	6.05254	4.55862	5.57819	1.01957	2.02731	0.00593346	3.81988	BB549335	Mm.478266	Pcmtd1	protein-L-isoaspartate (D-aspartate) O-methyltransferase domain containing 1	chr1 A1	319263	Pcmtd1
1452370_s_at	7.0878	6.42179	6.26215	7.72911	7.41698	7.68322	6.59058	7.60977	1.01919	2.02678	0.00215626	4.60569	BB449608	Mm.29600	B230208H17Rik	RIKEN cDNA B230208H17 gene	chr2 A3	227624	B230208H17Rik
1421922_at	7.52188	6.75085	6.94679	8.1678	8.03176	8.07737	7.07317	8.09231	1.01914	2.02671	0.00111913	5.15676	BQ179335	Mm.383198	Sh3bp5	SH3-domain binding protein 5 (BTK-associated)	chr14 B	24056	Sh3bp5
1437491_at	5.9911	5.31441	5.90077	6.86423	6.62099	6.7738	5.73543	6.75301	1.01758	2.02452	0.000906869	5.34149	BI793514	Mm.197387	Bicd2	bicaudal D homolog 2 (Drosophila)	chr13 A5	76895	Bicd2
1443211_at	4.88958	4.87436	4.23223	5.59058	5.55209	5.90489	4.66539	5.68252	1.01713	2.02389	0.00134261	5.00009	BB464520	---	---	---	---	---	1443211_at
1453286_at	6.69477	6.73739	6.33278	7.5864	7.57611	7.65292	6.58831	7.60514	1.01683	2.02347	0.00010603	7.49602	BB085537	Mm.2251	Plxna2	plexin A2	---	18845	Plxna2
1457770_at	4.13602	3.85858	4.12748	5.72127	4.8164	4.63229	4.04069	5.05665	1.01596	2.02225	0.00691019	3.70741	BB022806	Mm.270647	Slc39a14	solute carrier family 39 (zinc transporter), member 14	chr14 D2	213053	Slc39a14
1421008_at	7.59831	7.37288	6.94888	8.1618	8.41953	8.38475	7.30669	8.32203	1.01534	2.02138	0.000648023	5.64541	BB741897	Mm.24045	Rsad2	radical S-adenosyl methionine domain containing 2	chr12 A3	58185	Rsad2
1418476_at	6.47734	6.59454	6.47345	7.60074	7.42644	7.56376	6.51511	7.53031	1.0152	2.02119	2.21398e-05	9.45489	NM_018827	Mm.335584	Crlf1	cytokine receptor-like factor 1	chr8 0.0 cM	12931	Crlf1
1424950_at	9.73342	8.81789	8.69137	9.84756	10.0329	10.406	9.08089	10.0955	1.0146	2.02034	0.00872807	3.5376	BC024958	Mm.286407	Sox9	SRY-box containing gene 9	chr11 E2|11 69.5 cM	20682	Sox9
1450703_at	5.51493	4.92432	5.50288	6.71715	5.87562	6.39088	5.31404	6.32788	1.01384	2.01928	0.00430405	4.06151	BF533509	Mm.4676	Slc7a2	solute carrier family 7 (cationic amino acid transporter, y+ system), member 2	chr8 A4|8 21.0 cM	11988	Slc7a2
1448794_s_at	8.05466	7.41981	6.86842	8.57796	8.13183	8.67411	7.44763	8.4613	1.01367	2.01904	0.0103314	3.41679	BG067003	Mm.266312	Dnajc2	DnaJ (Hsp40) homolog, subfamily C, member 2	chr5 A3|5 12.0 cM	22791	Dnajc2
1441573_at	3.6958	4.1387	4.06597	5.33814	4.72196	4.87923	3.96682	4.97978	1.01296	2.01804	0.00105991	5.20413	BB297140	Mm.427014	Scmh1	Sex comb on midleg homolog 1	chr4 D1-D2|4 56.5 cM	29871	Scmh1
1437759_at	5.85608	5.16428	5.68002	6.79592	6.48725	6.45536	5.56679	6.57951	1.01272	2.01771	0.00114993	5.13321	AV343511	Mm.273874	Pfkp	Phosphofructokinase, platelet	chr13 A1	56421	Pfkp
1436763_a_at	10.2883	9.38737	9.62893	11.0728	10.5728	10.6947	9.7682	10.7801	1.01189	2.01654	0.00406703	4.10483	AI267126	Mm.291595	Klf9	Kruppel-like factor 9	chr19 C1	16601	Klf9
1420372_at	7.93219	7.59094	7.47058	8.74408	8.54151	8.74167	7.66457	8.67575	1.01118	2.01556	0.000196088	6.82341	BI646094	Mm.30228	Sntb2	syntrophin, basic 2	chr8 D3|8 52.0 cM	20650	Sntb2
1425686_at	7.19473	6.54739	6.47885	7.84569	7.58632	7.82137	6.74032	7.75113	1.0108	2.01503	0.00136296	4.98728	BE284491	Mm.336848	Cflar	CASP8 and FADD-like apoptosis regulator	chr1 C1.3|1 30.1 cM	12633	Cflar
1437020_at	4.98248	4.6193	4.44808	5.75797	5.44181	5.8818	4.68329	5.69386	1.01057	2.01471	0.000640682	5.65591	BM236717	Mm.270487	Ep400	E1A binding protein p400	chr5 F	75560	Ep400
1434106_at	8.4243	7.7604	7.59898	9.03742	8.68638	9.08871	7.92789	8.9375	1.00961	2.01337	0.00275205	4.40961	AV340515	Mm.209005	Epm2aip1	EPM2A (laforin) interacting protein 1	chr9 F3	77781	Epm2aip1
1422512_a_at	5.19791	4.75086	5.00277	6.02584	5.79081	6.16274	4.98385	5.99313	1.00929	2.01292	0.000286875	6.4309	AW476433	Mm.479180	Ogfr	opioid growth factor receptor	chr2 H4	72075	Ogfr
1441946_at	9.78996	9.50064	9.17809	10.6641	10.4385	10.391	9.48956	10.4979	1.00831	2.01155	0.000533073	5.82717	AV239969	Mm.313876	Itih5	inter-alpha (globulin) inhibitor H5	chr2 A1	209378	Itih5
1419288_at	5.32302	5.34466	5.7814	6.89748	6.44714	6.12869	5.48303	6.49111	1.00808	2.01123	0.00219739	4.59034	NM_023844	Mm.41758	Jam2	junction adhesion molecule 2	chr16 C3.3	67374	Jam2
1419581_at	4.3886	4.51069	4.44185	5.66727	5.1659	5.53046	4.44705	5.45454	1.00749	2.01042	0.000201082	6.79693	AI646416	Mm.27256	Dlg4	discs, large homolog 4 (Drosophila)	chr11 B4	13385	Dlg4
1457163_at	5.35142	4.93183	5.0319	5.60953	6.36091	6.36502	5.10505	6.11182	1.00677	2.0094	0.00274148	4.41267	BB667515	---	D730035F11Rik	RIKEN cDNA D730035F11 gene	---	320010	D730035F11Rik
1424808_at	4.18747	3.95179	4.08846	5.32913	5.12356	4.79251	4.07591	5.08173	1.00582	2.00809	0.000304949	6.36946	BB053010	Mm.258065	Lama4	laminin, alpha 4	chr10 B1|10 25.0 cM	16775	Lama4
1454158_at	7.22752	6.87566	6.21681	7.45216	7.88152	8.00115	6.77333	7.77828	1.00495	2.00687	0.00652347	3.74975	AK012883	Mm.479293	Mpp7	membrane protein, palmitoylated 7 (MAGUK p55 subfamily member 7)	chr18 A1	75739	Mpp7
1419835_s_at	10.0505	9.59463	9.00318	10.2835	10.8853	10.4936	9.54945	10.5541	1.00469	2.00651	0.00750586	3.64694	AW123286	Mm.234912	Plec	plectin	chr15 D3|15 44.0 cM	18810	Plec
1453435_a_at	7.12114	6.80178	7.52667	8.2593	7.70914	8.49424	7.14986	8.15423	1.00437	2.00606	0.00453773	4.02126	AK009753	Mm.10929	Fmo2	flavin containing monooxygenase 2	chr1 H1	55990	Fmo2
1419098_at	4.6454	4.41784	4.27935	5.48353	5.40234	5.46771	4.44753	5.45119	1.00366	2.00508	6.76278e-05	8.02036	AF093620	Mm.295284	Stom	stomatin	chr2 B-C1|2 24.0 cM	13830	Stom
1458007_at	6.71047	6.07432	5.8276	6.93486	7.49264	7.19458	6.20413	7.20736	1.00323	2.00448	0.00425708	4.06988	BG066725	Mm.3390	Myo1b	myosin IB	chr1 C1.1|1 24.8 cM	17912	Myo1b
1453164_a_at	6.42284	5.3775	5.88373	7.0117	6.76538	6.91597	5.89469	6.89768	1.003	2.00416	0.00437422	4.04918	AI596401	Mm.293591	Ptdss2	phosphatidylserine synthase 2	chr7 F5	27388	Ptdss2
1442682_at	6.75334	6.64813	5.97655	7.62502	6.89636	7.86465	6.45934	7.46201	1.00267	2.00371	0.0106622	3.39437	BB376471	Mm.449570	---	---	---	---	1442682_at
1421860_at	6.82816	6.1115	6.31347	7.47734	7.3788	7.40454	6.41771	7.42023	1.00252	2.00349	0.000838003	5.41193	BG065300	Mm.38993	Clstn1	calsyntenin 1	---	65945	Clstn1
1452457_a_at	7.37439	6.34305	6.57328	7.73995	7.81511	7.74225	6.76357	7.76577	1.0022	2.00305	0.00460905	4.00943	AF108215	Mm.458152	Prkab1	protein kinase, AMP-activated, beta 1 non-catalytic subunit	---	19079	Prkab1
1452656_at	4.49667	4.36141	4.37832	5.1697	5.18928	5.8831	4.41213	5.41402	1.00189	2.00262	0.00132702	5.01005	BB224658	Mm.34326	Zdhhc2	zinc finger, DHHC domain containing 2	chr8 A4	70546	Zdhhc2
1442027_at	7.75986	7.52632	7.24591	8.47318	8.49627	8.56697	7.5107	8.51214	1.00144	2.002	0.000196528	6.82105	BB223743	Mm.205224	Nbeal1	neurobeachin like 1	chr1 C2	269198	Nbeal1
1451878_a_at	4.47675	4.20101	4.16891	5.19892	4.90426	5.74509	4.28222	5.28275	1.00053	2.00074	0.00216299	4.60316	BC020052	Mm.390630	Jmy	junction-mediating and regulatory protein	chr13 C3	57748	Jmy
1427199_at	7.85307	7.19741	7.0144	8.44715	8.28499	8.33371	7.35496	8.35528	1.00033	2.00045	0.00195401	4.68616	BM118442	Mm.478281	Fryl	furry homolog-like (Drosophila)	chr5 C3.2	72313	Fryl
1457066_at	5.55232	4.45434	5.11333	6.32162	6.0232	5.7757	5.04	6.04017	1.00018	2.00024	0.00818962	3.5836	BF466569	Mm.259076	Abcc8	ATP-binding cassette, sub-family C (CFTR/MRP), member 8	chr7 B4|7 41.0 cM	20927	Abcc8
1426741_a_at	7.9898	8.6916	8.77479	7.33	7.442	7.68322	8.4854	7.48507	-1.00032	-2.00045	0.00235453	-4.53447	BB108987	Mm.30965	Fastkd2	FAST kinase domains 2	chr1 C2	75619	Fastkd2
1439888_at	7.56267	7.67376	7.89431	6.83203	6.4189	6.87253	7.71024	6.70782	-1.00243	-2.00337	0.000342679	-6.25335	BB271581	Mm.380305	---	---	---	---	1439888_at
1439790_at	7.37621	7.36558	7.00527	6.49111	6.29783	5.94377	7.24902	6.24424	-1.00478	-2.00664	0.000615148	-5.69349	BE686716	Mm.272569	Serpinb9	serine (or cysteine) peptidase inhibitor, clade B, member 9	chr13 A3.3|13 12.4 cM	20723	Serpinb9
1449456_a_at	7.92439	7.39161	7.65642	6.62227	6.83033	6.49416	7.65747	6.64892	-1.00855	-2.01189	0.000393887	-6.11673	NM_010780	Mm.1252	Cma1	chymase 1, mast cell	chr14 C3|14 20.0 cM	17228	Cma1
1451769_s_at	5.95895	6.20011	5.47566	4.71221	4.88938	5.00467	5.87824	4.86875	-1.00949	-2.0132	0.00106464	-5.20023	BB265776	---	Pcdha1 /// Pcdha10 /// Pcdha11 /// Pcdha12 /// Pcdha2 /// Pcdha3 /// Pcdha4 /// Pcdha5 /// Pcdha6 /// Pcdha7 /// Pcdha8 /// Pcdha9 /// Pcdhac1 /// Pcdhac2	protocadherin alpha 1 /// protocadherin alpha 10 /// protocadherin alpha 11 /// protocadherin alpha 12 /// protocadherin alpha 2 /// protocadherin alpha 3 /// protocadherin alpha 4 /// protocadherin alpha 5 /// protocadherin alpha 6 /// protocadherin alpha 7 /// protocadherin alpha 8 /// protocadherin alpha 9 /// protocadherin alpha subfamily C, 1 /// protocadherin alpha subfamily C, 2	chr18 B2-B3 /// chr18 B3	116731 /// 12936 /// 12937 /// 12939 /// 12941 /// 12942 /// 12943 /// 192161 /// 192163 /// 192164 /// 353234 /// 353235 /// 353236 /// 353237	Pcdha1 /// Pcdha10 /// Pcdha11 /// Pcdha12 /// Pcdha2 /// Pcdha3 /// Pcdha4 /// Pcdha5 /// Pcdha6 /// Pcdha7 /// Pcdha8 /// Pcdha9 /// Pcdhac1 /// Pcdhac2
1416320_at	7.73482	7.92931	8.25557	6.84879	7.04457	6.99521	7.97323	6.96286	-1.01037	-2.01443	0.000246636	-6.58474	NM_133704	Mm.259164	Sec22a	SEC22 vesicle trafficking protein homologe A (S. cerevisiae)	chr16 B3	317717	Sec22a
1421207_at	11.3848	11.6663	11.4563	10.3215	10.9734	10.1737	11.5025	10.4895	-1.01296	-2.01804	0.00184105	-4.7352	AF065917	Mm.4964	Lif	leukemia inhibitory factor	chr11 A1-A2|11 0.25 cM	16878	Lif
1450872_s_at	9.15829	9.43223	9.58124	8.56173	8.30317	8.26458	9.39059	8.37649	-1.0141	-2.01964	0.000199084	-6.80743	AI596237	Mm.157545	Lipa	lysosomal acid lipase A	chr19 C1	16889	Lipa
1428357_at	7.22164	7.04342	6.70208	6.12913	5.95541	5.83551	6.98905	5.97335	-1.0157	-2.02188	0.00031518	-6.33646	AK011462	Mm.5727	2610019F03Rik	RIKEN cDNA 2610019F03 gene	chr8 A1.1	72148	2610019F03Rik
1418648_at	7.71824	7.8698	7.40747	6.72424	6.7078	6.51265	7.66517	6.64823	-1.01694	-2.02363	0.00018179	-6.90362	BB284358	Mm.133037	Egln3	EGL nine homolog 3 (C. elegans)	chr12 C1	112407	Egln3
1458634_at	6.10357	7.08364	6.44258	5.7373	5.24182	5.59908	6.54326	5.52607	-1.0172	-2.02398	0.00487955	-3.96628	BB254163	Mm.440662	---	---	---	---	1458634_at
1429197_s_at	6.77153	6.79	6.68647	6.07888	5.46204	5.64122	6.74933	5.72738	-1.02195	-2.03066	0.000393632	-6.11736	BB431654	Mm.25833	Rabgap1l	RAB GTPase activating protein 1-like	chr1 H2.1	29809	Rabgap1l
1454877_at	8.47614	8.79344	8.76272	7.71552	7.18667	8.0621	8.67743	7.65476	-1.02267	-2.03168	0.00222278	-4.58102	BQ174721	Mm.22806	Sertad4	SERTA domain containing 4	chr1 H6	214791	Sertad4
1440050_at	7.85335	8.44437	8.34313	7.44874	6.66073	7.46094	8.21362	7.19014	-1.02348	-2.03282	0.00462302	-4.00713	BG067949	Mm.25527	Hbs1l	Hbs1-like (S. cerevisiae)	chr10 A3	56422	Hbs1l
1438220_at	7.65036	7.46193	7.81557	6.02729	6.97927	6.83586	7.64262	6.61414	-1.02848	-2.03987	0.00401084	-4.1155	BM240405	Mm.259227	Foxj3	forkhead box J3	chr4 D2.1	230700	Foxj3
1417292_at	9.58126	9.92622	9.68314	8.69903	8.84988	8.55251	9.73021	8.70047	-1.02973	-2.04165	0.000105213	-7.50479	NM_008330	---	Ifi47	interferon gamma inducible protein 47	chr11 B1.2	15953	Ifi47
1435327_at	10.1653	9.99212	9.68177	9.40419	8.68353	8.65894	9.94639	8.91555	-1.03083	-2.0432	0.00244949	-4.50265	BG071867	Mm.277958	Lpgat1	lysophosphatidylglycerol acyltransferase 1	chr1 H6	226856	Lpgat1
1417936_at	7.76599	7.65695	7.15322	6.20514	6.98849	6.28727	7.52539	6.49363	-1.03175	-2.04451	0.00386534	-4.14392	AF128196	Mm.416125	Ccl9	chemokine (C-C motif) ligand 9	chr11 C|11 47.4 cM	20308	Ccl9
1437756_at	7.73786	7.67823	7.19647	6.51229	6.55772	6.44676	7.53752	6.50559	-1.03193	-2.04475	0.000283282	-6.44363	BF682515	Mm.116971	Gimap9	GTPase, IMAP family member 9	chr6 B2.3	317758	Gimap9
1438079_at	5.58409	6.04811	6.27363	4.99478	5.13085	4.67937	5.96861	4.935	-1.03361	-2.04714	0.00120599	-5.09208	AV290754	Mm.339604	Zfp867	zinc finger protein 867	chr11 B1.3	237775	Zfp867
1438517_at	6.05767	5.24586	5.83954	4.71471	4.68982	4.62912	5.71436	4.67788	-1.03647	-2.05121	0.00120504	-5.09276	BB818997	Mm.440420	Wwox	WW domain-containing oxidoreductase	---	80707	Wwox
1426452_a_at	7.1944	6.86371	6.6025	5.74392	6.16238	5.64263	6.88687	5.84964	-1.03723	-2.05228	0.000987206	-5.26644	BG070713	Mm.389966	Rab30	RAB30, member RAS oncogene family	chr7 E1	75985	Rab30
1448756_at	7.33189	6.33303	6.92214	5.36275	6.05973	6.0466	6.86235	5.82303	-1.03933	-2.05527	0.00803862	-3.59709	NM_009114	Mm.2128	S100a9	S100 calcium binding protein A9 (calgranulin B)	chr3 F1-F2|3 43.6 cM	20202	S100a9
1458343_x_at	6.81417	7.73718	7.87789	6.55226	6.33257	6.42596	7.47641	6.43693	-1.03948	-2.05549	0.00546389	-3.88131	AV070715	Mm.279993	Med6	mediator of RNA polymerase II transcription, subunit 6 homolog (yeast)	chr12 D3	69792	Med6
1417946_at	5.75556	6.44402	6.66789	5.21482	4.85345	5.67525	6.28915	5.24784	-1.04132	-2.0581	0.00731961	-3.66528	NM_134130	Mm.273108	Abhd3	abhydrolase domain containing 3	chr18 A1	106861	Abhd3
1431833_a_at	7.4852	7.63077	6.91303	5.99873	6.02185	6.86978	7.343	6.29679	-1.04621	-2.0651	0.00693293	-3.705	AK004902	Mm.289131	Hmgcs2	3-hydroxy-3-methylglutaryl-Coenzyme A synthase 2	chr3 F2.2|3 48.0 cM	15360	Hmgcs2
1443928_at	8.09119	8.09571	7.32787	6.94976	6.3499	7.07254	7.83826	6.79073	-1.04752	-2.06698	0.00521019	-3.91693	AI462064	Mm.273905	Cytip	cytohesin 1 interacting protein	chr2 C1.1	227929	Cytip
1454246_at	6.48246	6.83688	6.37333	5.67413	5.57855	5.28522	6.56422	5.51263	-1.05159	-2.07282	0.000302793	-6.37657	AK006263	Mm.212742	St3gal6	ST3 beta-galactoside alpha-2,3-sialyltransferase 6	chr16 C1.2	54613	St3gal6
1452284_at	5.60016	5.86773	6.05973	5.0117	4.83641	4.51078	5.84254	4.7863	-1.05624	-2.07951	0.000421402	-6.05126	BC002298	Mm.41639	Ptprz1	protein tyrosine phosphatase, receptor type Z, polypeptide 1	chr6 A3.1	19283	Ptprz1
1428990_at	4.46689	5.49413	5.61382	3.91823	4.1248	4.36205	5.19161	4.13502	-1.05659	-2.08	0.00890859	-3.52286	BE946575	Mm.285871	2310047K21Rik	RIKEN cDNA 2310047K21 gene	chr2 E2	71928	2310047K21Rik
1443829_x_at	6.5671	6.91328	7.35419	6.18751	5.55417	5.91934	6.94486	5.88701	-1.05785	-2.08182	0.00249604	-4.48754	AV260982	Mm.182271	Coasy	Coenzyme A synthase	chr11 D	71743	Coasy
1424911_a_at	6.7078	7.03309	7.18895	5.96916	5.38369	6.39859	6.97662	5.91715	-1.05947	-2.08416	0.0041272	-4.09358	BC024932	Mm.33351	Lyzl4	lysozyme-like 4	chr9 F4	69032	Lyzl4
1431506_s_at	8.84048	8.9847	9.72312	7.77093	8.09542	8.49736	9.18277	8.12124	-1.06153	-2.08715	0.00524593	-3.9118	AK008394	Mm.371613	Ppih	peptidyl prolyl isomerase H	chr4 D	66101	Ppih
1428047_s_at	7.07745	7.96024	7.84119	6.9704	6.09668	6.61578	7.62629	6.56095	-1.06534	-2.09266	0.00755753	-3.64194	BC028506	Mm.919	Zfa /// Zfx	zinc finger protein, autosomal /// zinc finger protein X-linked	chr10 B3|10 27.5 cM /// chrX D|X 34.8 cM	22639 /// 22764	Zfa /// Zfx
1449186_at	7.17312	7.6023	7.98719	6.63946	6.12735	6.79817	7.58753	6.52166	-1.06588	-2.09344	0.00315116	-4.3027	NM_026121	Mm.118400	Bag4	BCL2-associated athanogene 4	chr8 A3	67384	Bag4
1419413_at	6.34365	6.61261	5.80052	4.95117	5.30518	5.29843	6.25226	5.18493	-1.06733	-2.09555	0.00151685	-4.89671	NM_011332	Mm.41988	Ccl17	chemokine (C-C motif) ligand 17	chr8 C5|8 45.0 cM	20295	Ccl17
1418203_at	9.71602	9.17292	8.54157	8.35337	8.15775	7.71137	9.1435	8.07416	-1.06934	-2.09848	0.00868969	-3.54078	NM_021451	Mm.271878	Pmaip1	phorbol-12-myristate-13-acetate-induced protein 1	chr18 E1	58801	Pmaip1
1417494_a_at	11.7701	11.7783	11.7565	11.0009	10.828	10.2668	11.7683	10.6986	-1.06974	-2.09905	0.000642827	-5.65283	BB332449	Mm.13787	Cp	ceruloplasmin	chr3 D	12870	Cp
1437874_s_at	10.2811	10.6975	10.8991	9.58129	9.6908	9.39411	10.6259	9.5554	-1.07047	-2.10011	0.000416642	-6.06224	AV225808	Mm.27816	Hexb	hexosaminidase B	chr13 D1|13 46.0 cM	15212	Hexb
1420385_at	7.21732	7.94185	7.59624	6.71997	6.21027	6.61372	7.58514	6.51465	-1.07048	-2.10013	0.00135464	-4.99249	NM_008137	Mm.313181	Gna14	guanine nucleotide binding protein, alpha 14	chr19 A-B|19 9.0 cM	14675	Gna14
1424396_a_at	9.16124	10.096	10.0121	8.84588	8.44465	8.75938	9.75645	8.6833	-1.07315	-2.10403	0.00363884	-4.19055	AU040643	Mm.272847	Asrgl1	asparaginase like 1	chr19 A	66514	Asrgl1
1460555_at	7.15358	6.818	6.82731	5.93618	5.94579	5.69536	6.93297	5.85911	-1.07386	-2.10505	8.79174e-05	-7.71097	BM242294	Mm.217319	Fam65b	family with sequence similarity 65, member B	chr13 A3.2	193385	Fam65b
1448620_at	6.92231	7.00667	6.50117	5.73845	5.9713	5.49158	6.81005	5.73378	-1.07627	-2.10858	0.000472652	-5.94112	NM_010188	Mm.22119	Fcgr3	Fc receptor, IgG, low affinity III	chr1 H3|1 92.3 cM	14131	Fcgr3
1445678_at	4.651	4.70377	5.22483	3.79226	3.38067	4.176	4.85987	3.78297	-1.07689	-2.10949	0.00230182	-4.55274	BB748708	---	---	---	---	---	1445678_at
1452445_at	7.68635	8.41343	7.95346	7.11683	7.0843	6.60897	8.01775	6.9367	-1.08104	-2.11557	0.00147076	-4.92273	BC026874	Mm.67073	Slc41a2	solute carrier family 41, member 2	chr10 C1	338365	Slc41a2
1433957_at	6.99283	7.54908	7.63825	6.41798	5.99193	6.52368	7.39339	6.3112	-1.08219	-2.11725	0.00124047	-5.06782	AV089797	Mm.38014	C030048B08Rik	RIKEN cDNA C030048B08 gene	chr5 A1	269623	C030048B08Rik
1456111_at	7.69022	8.46692	7.54624	7.21309	6.41839	6.8175	7.90113	6.81633	-1.0848	-2.12107	0.00620312	-3.78694	BB072624	Mm.325522	Fam55d	family with sequence similarity 55, member D	chr9 A5.3	244853	Fam55d
1429162_at	7.43182	7.82826	7.7262	6.69557	6.72563	6.29522	7.66209	6.57214	-1.08995	-2.12867	0.000242415	-6.60248	AK005240	Mm.441992	1500015A07Rik	RIKEN cDNA 1500015A07 gene	---	68982	1500015A07Rik
1451190_a_at	7.4248	7.29997	6.79266	6.41175	5.84379	5.96438	7.17247	6.07331	-1.09917	-2.14231	0.00113226	-5.14664	BC025837	Mm.29660	Sbk1	SH3-binding kinase 1	chr7 F1-F3	104175	Sbk1
1436726_s_at	7.72256	8.04421	8.18305	7.29644	6.57284	6.78025	7.98327	6.88318	-1.1001	-2.14369	0.00103623	-5.22389	BB470898	Mm.240336	Sptlc1	serine palmitoyltransferase, long chain base subunit 1	chr13 B1	268656	Sptlc1
1439442_x_at	6.95772	7.38508	7.65713	6.49297	5.78276	6.36857	7.33331	6.21477	-1.11854	-2.17127	0.00201997	-4.65895	BB204225	Mm.37486	Yars2	tyrosyl-tRNA synthetase 2 (mitochondrial)	chr16 A2	70120	Yars2
1438805_at	7.11236	7.18422	7.40269	6.22864	6.06123	6.04253	7.23309	6.1108	-1.12229	-2.17692	2.85934e-05	-9.10845	BE691816	Mm.27291	Ccnd3	cyclin D3	chr17 C|17 28.8 cM	12445	Ccnd3
1449038_at	8.50201	8.61719	9.29836	7.55226	7.72829	7.76455	8.80585	7.6817	-1.12415	-2.17974	0.000949771	-5.30054	NM_008288	Mm.28328	Hsd11b1	hydroxysteroid 11-beta dehydrogenase 1	chr1 H6	15483	Hsd11b1
1424414_at	8.1103	8.32705	7.56147	7.14902	6.43238	7.04401	7.99961	6.87514	-1.12447	-2.18021	0.00267855	-4.43114	BE650508	Mm.28013	Ogfrl1	opioid growth factor receptor-like 1	chr1 A5	70155	Ogfrl1
1437534_at	5.04931	5.41294	5.03719	4.43486	4.06936	3.62025	5.16648	4.04149	-1.12499	-2.181	0.00111271	-5.16176	AU019880	---	---	---	---	---	1437534_at
1419104_at	6.82881	7.20268	6.62246	5.44958	6.19839	5.60303	6.88465	5.75033	-1.13432	-2.19515	0.00146995	-4.9232	NM_025341	Mm.181473	Abhd6	abhydrolase domain containing 6	chr14 A1	66082	Abhd6
1417063_at	8.45287	8.47536	7.30124	6.64152	6.94643	7.23552	8.07649	6.94116	-1.13534	-2.1967	0.00950148	-3.4766	NM_009777	Mm.2570	C1qb	complement component 1, q subcomponent, beta polypeptide	chr4 D3|4 66.1 cM	12260	C1qb
1424136_a_at	8.35914	8.52453	9.2606	7.21323	7.54926	7.9698	8.71476	7.57743	-1.13733	-2.19973	0.00406919	-4.10442	BC016565	Mm.304080	LOC433064 /// Ppih	similar to peptidyl prolyl isomerase H /// peptidyl prolyl isomerase H	chr17 A1 /// chr4 D	433064 /// 66101	LOC433064 /// Ppih
1455292_x_at	4.88532	4.67316	4.48019	4.09792	3.24688	3.2795	4.67956	3.54144	-1.13812	-2.20094	0.00192013	-4.70054	BE989616	Mm.284988	Rsl1	regulator of sex limited protein 1	chr13 B3|13 40.0 cM	380855	Rsl1
1419194_s_at	9.46436	9.15827	8.89923	7.90159	8.22402	7.97937	9.17395	8.03499	-1.13896	-2.20223	0.000216734	-6.71845	NM_022024	Mm.194536	Gmfg	glia maturation factor, gamma	chr7 A3	63986	Gmfg
1418304_at	6.61388	6.56319	6.3255	6.21542	4.84508	4.98512	6.50086	5.34854	-1.15231	-2.2227	0.0108849	-3.37969	NM_130878	Mm.156506	Cdhr1	cadherin-related family member 1	chr14 B	170677	Cdhr1
1460061_at	7.96024	6.57643	6.98146	5.9194	6.01597	6.09877	7.17271	6.01138	-1.16133	-2.23664	0.0076435	-3.63371	AV342748	Mm.437581	---	---	---	---	1460061_at
1418061_at	9.73674	9.42668	8.60841	8.0618	8.43463	7.77426	9.25728	8.09023	-1.16705	-2.24552	0.00546626	-3.88099	NM_013589	Mm.3900	Ltbp2	latent transforming growth factor beta binding protein 2	chr12 D	16997	Ltbp2
1455393_at	10.1356	10.4393	10.3238	9.27696	9.41126	8.70244	10.2996	9.13022	-1.16935	-2.2491	0.000483924	-5.91867	BB009037	Mm.13787	Cp	ceruloplasmin	chr3 D	12870	Cp
1426604_at	7.05544	7.08648	7.07257	6.12319	5.70502	5.854	7.0715	5.89407	-1.17743	-2.26173	3.22827e-05	-8.94793	BF714880	Mm.259254	Rnasel	ribonuclease L (2', 5'-oligoisoadenylate synthetase-dependent)	chr1 G2	24014	Rnasel
1449848_at	8.2478	8.99813	9.01667	7.64534	7.37041	7.70349	8.7542	7.57308	-1.18112	-2.26753	0.000950729	-5.29964	NM_008137	Mm.313181	Gna14	guanine nucleotide binding protein, alpha 14	chr19 A-B|19 9.0 cM	14675	Gna14
1448775_at	8.25076	8.71459	8.26273	7.05089	7.55483	7.06157	8.40936	7.22243	-1.18693	-2.27668	0.000365886	-6.1888	NM_008328	Mm.472787	Ifi203	interferon activated gene 203	chr1 H3|1 95.31 cM	15950	Ifi203
1434366_x_at	8.39027	8.74584	7.69956	6.74682	7.28261	7.22874	8.27856	7.08606	-1.1925	-2.28548	0.00306853	-4.32357	AW227993	Mm.2570	C1qb	complement component 1, q subcomponent, beta polypeptide	chr4 D3|4 66.1 cM	12260	C1qb
1450792_at	9.66021	9.48742	8.44971	7.63444	8.42781	7.9451	9.19911	8.00245	-1.19667	-2.29209	0.00894439	-3.51997	NM_011662	Mm.46301	Tyrobp	TYRO protein tyrosine kinase binding protein	chr7 B|7 10.0 cM	22177	Tyrobp
1439260_a_at	8.49263	9.64219	9.44293	8.19929	7.74992	8.03808	9.19259	7.99576	-1.19682	-2.29234	0.0042955	-4.06303	BB039510	Mm.338425	Enpp3	ectonucleotide pyrophosphatase/phosphodiesterase 3	chr10 A4	209558	Enpp3
1422303_a_at	8.05635	7.74518	7.03927	6.18006	6.65027	6.40279	7.6136	6.41104	-1.20256	-2.30148	0.00216485	-4.60246	AF229434	Mm.479256	Tnfrsf18	tumor necrosis factor receptor superfamily, member 18	chr4 E	21936	Tnfrsf18
1449235_at	5.61372	5.65444	5.16932	4.19022	4.26767	4.36333	5.47916	4.27374	-1.20542	-2.30605	7.83194e-05	-7.84607	NM_010177	Mm.3355	Fasl	Fas ligand (TNF superfamily, member 6)	chr1 H2.1|1 85.0 cM	14103	Fasl
1434171_at	5.34189	5.33056	5.7272	4.99115	3.78592	3.98239	5.46655	4.25315	-1.21339	-2.31883	0.00493374	-3.95795	BB398891	Mm.436611	Zfp874	zinc finger protein 874	chr13 B3	238692	Zfp874
1424412_at	9.6527	9.85911	8.89687	8.40805	7.75207	8.60683	9.46956	8.25565	-1.21391	-2.31965	0.00461904	-4.00779	BE650508	Mm.28013	Ogfrl1	opioid growth factor receptor-like 1	chr1 A5	70155	Ogfrl1
1433465_a_at	7.46061	7.34656	6.81544	6.13852	6.46268	5.36863	7.20754	5.98994	-1.21759	-2.32558	0.00403156	-4.11155	BB234337	Mm.478036	AI467606	expressed sequence AI467606	chr7 F3	101602	AI467606
1428117_x_at	6.33964	6.73889	7.25939	5.48715	5.77386	5.41914	6.77931	5.56005	-1.21926	-2.32827	0.00101084	-5.24564	BG093881	Mm.1948	Dynlt1-ps1 /// Dynlt1a /// Dynlt1b /// Dynlt1c /// Dynlt1d /// Dynlt1f	dynein light chain Tctex-type 1, pseudogene 1 /// dynein light chain Tctex-type 1A /// dynein light chain Tctex-type 1D /// dynein light chain Tctex-type 1C /// dynein light chain Tctex-type 1D /// dynein light chain Tctex-type 1F	chr17 A1 /// chr17 A1|17 /// chr17 A1|17 3.1 cM /// chr17|17 /// chr6 G1	100040531 /// 100040563 /// 100040603 /// 100043890 /// 100310872 /// 21648	Dynlt1-ps1 /// Dynlt1a /// Dynlt1b /// Dynlt1c /// Dynlt1d /// Dynlt1f
1436194_at	6.3255	6.51256	6.03788	5.03746	5.14265	4.93246	6.29198	5.03752	-1.25446	-2.38578	4.36805e-05	-8.55838	BE985366	Mm.30649	Prelid2	PRELI domain containing 2	chr18 B3	77619	Prelid2
1428588_a_at	9.86773	10.4975	10.8133	9.28702	8.89831	9.20943	10.3929	9.13159	-1.26127	-2.39706	0.00105842	-5.20535	BF134369	Mm.23010	Mrpl41	mitochondrial ribosomal protein L41	chr2 A3	107733	Mrpl41
1419412_at	6.95457	5.47207	6.06968	4.92502	4.6044	5.11762	6.16544	4.88235	-1.28309	-2.4336	0.00722497	-3.67479	NM_008510	Mm.190	Xcl1	chemokine (C motif) ligand 1	chr1 H2.2|1 87.0 cM	16963	Xcl1
1451339_at	8.11724	7.22752	8.1985	6.45449	6.45145	6.77238	7.84775	6.55944	-1.28831	-2.44243	0.0014263	-4.9487	BC027197	Mm.23352	Suox	sulfite oxidase	chr10 D3	211389	Suox
1447791_s_at	6.43833	7.20501	6.86588	5.47485	5.60046	5.56522	6.83641	5.54684	-1.28956	-2.44454	0.00021217	-6.74067	AV230778	Mm.313181	Gna14	guanine nucleotide binding protein, alpha 14	chr19 A-B|19 9.0 cM	14675	Gna14
1419529_at	7.95441	7.94395	6.96269	6.29522	6.55442	6.0953	7.62035	6.31498	-1.30537	-2.47146	0.00194009	-4.69203	NM_031252	Mm.125482	Il23a	interleukin 23, alpha subunit p19	chr10 D3	83430	Il23a
1449227_at	9.6196	9.86363	9.21417	8.47492	8.38977	7.89032	9.5658	8.25167	-1.31413	-2.48653	0.000407194	-6.08445	NM_009890	Mm.30824	Ch25h	cholesterol 25-hydroxylase	chr19 C1	12642	Ch25h
1422120_at	6.64013	6.68623	7.22921	5.4833	5.36654	5.75307	6.85186	5.5343	-1.31755	-2.49243	0.000169781	-6.97663	AY034479	Mm.432078	Eaf2	ELL associated factor 2	chr16 B3	106389	Eaf2
1459842_x_at	7.61345	8.10171	8.45125	6.88913	6.56967	6.74589	8.05547	6.7349	-1.32057	-2.49765	0.000372797	-6.17046	AV035368	Mm.36718	Nubp2	nucleotide binding protein 2	chr17 A3.3|17 10.0 cM	26426	Nubp2
1437893_at	8.73031	8.75033	8.98063	7.94966	7.32235	7.18618	8.82042	7.48606	-1.33436	-2.52163	0.000278106	-6.46228	AV275795	Mm.160067	Plb1	phospholipase B1	chr5 B1	665270	Plb1
1431843_a_at	8.41609	8.41632	7.73441	7.0788	6.93054	6.55426	8.18894	6.85453	-1.33441	-2.52172	0.000471059	-5.94434	AK011965	Mm.57043	Nfkbie	nuclear factor of kappa light polypeptide gene enhancer in B-cells inhibitor, epsilon	chr17 C	18037	Nfkbie
1450241_a_at	6.75368	6.19652	5.90774	4.94257	5.02547	4.87736	6.28598	4.94846	-1.33752	-2.52716	0.00029384	-6.40673	NM_010161	Mm.439665	Evi2a	ecotropic viral integration site 2a	chr11 B5|11 46.13 cM	14017	Evi2a
1422903_at	8.28651	8.1868	7.24747	6.12746	7.30016	6.24318	7.90693	6.55693	-1.34999	-2.54911	0.00850616	-3.55618	NM_010745	Mm.2639	Ly86	lymphocyte antigen 86	chr13 A3.3	17084	Ly86
1455961_at	9.16723	9.63219	9.7386	8.65235	8.30207	7.52183	9.51267	8.15875	-1.35392	-2.55606	0.00215616	-4.60573	AV174022	Mm.392964	---	---	---	---	1455961_at
1424730_a_at	9.89364	10.2012	9.93605	8.54733	8.57022	8.8501	10.0103	8.65588	-1.35442	-2.55694	1.79657e-05	-9.74622	BC018335	Mm.281804	Slc15a2	solute carrier family 15 (H+/peptide transporter), member 2	chr16 B3	57738	Slc15a2
1424413_at	8.0243	8.18621	7.56728	6.68407	6.0953	6.90488	7.92593	6.56142	-1.36451	-2.5749	0.000683704	-5.5962	BE650508	Mm.28013	Ogfrl1	opioid growth factor receptor-like 1	chr1 A5	70155	Ogfrl1
1436594_at	6.47474	7.13513	6.92448	5.63098	5.29746	5.49619	6.84478	5.47488	-1.36991	-2.58454	0.000121625	-7.34161	BB281667	Mm.234422	Zfp719	zinc finger protein 719	chr7 B4	210105	Zfp719
1447885_x_at	5.7014	6.54001	6.64001	5.47627	4.99488	4.25287	6.29381	4.90801	-1.3858	-2.61317	0.00528878	-3.9057	BB450608	Mm.288980	Nedd9	neural precursor cell expressed, developmentally down-regulated gene 9	chr13 A3.3-A4	18003	Nedd9
1426906_at	9.25471	9.39739	9.43817	7.7367	8.97517	7.21386	9.36342	7.97524	-1.38818	-2.61748	0.00940987	-3.48354	M74124	---	Mndal	myeloid nuclear differentiation antigen like	chr1 H3|1	100040462	Mndal
1416318_at	8.43722	8.57608	7.43703	6.92284	7.31485	6.02604	8.15011	6.75458	-1.39553	-2.63085	0.00904837	-3.51166	AF426024	Mm.20144	Serpinb1a	serine (or cysteine) peptidase inhibitor, clade B, member 1a	chr13 A4|13 12.0 cM	66222	Serpinb1a
1421525_a_at	4.5148	5.12319	6.16608	4.02702	3.70904	3.85036	5.26802	3.86214	-1.40588	-2.64979	0.00644037	-3.75921	NM_010870	Mm.290476	Naip5	NLR family, apoptosis inhibitory protein 5	chr13 D1|13 55.0 cM	17951	Naip5
1418204_s_at	6.39902	6.84798	5.3873	4.59632	4.95648	4.83863	6.21143	4.79714	-1.41429	-2.66528	0.00386549	-4.14389	NM_019467	Mm.10747	Aif1	allograft inflammatory factor 1	chr17 B1|17 19.05 cM	11629	Aif1
1447808_s_at	10.315	10.548	10.275	8.80905	8.93203	9.10774	10.3793	8.94961	-1.42974	-2.69397	8.17786e-06	-10.9158	BB244383	Mm.281804	Slc15a2	solute carrier family 15 (H+/peptide transporter), member 2	chr16 B3	57738	Slc15a2
1416882_at	8.52412	8.46913	7.6067	6.31271	7.57221	6.38382	8.19998	6.75625	-1.44374	-2.72024	0.00644735	-3.75841	NM_026418	Mm.18635	Rgs10	regulator of G-protein signalling 10	chr7 F3	67865	Rgs10
1449131_s_at	9.11238	9.05025	9.02569	7.8413	7.01345	7.98039	9.06277	7.61171	-1.45106	-2.73409	0.00045501	-5.97747	NM_007639	Mm.1894	Cd1d1	CD1d1 antigen	chr3 F1|3 48.0 cM	12479	Cd1d1
1425058_at	7.34042	7.82255	7.66673	5.64573	6.22161	6.50273	7.6099	6.12336	-1.48654	-2.80216	0.000307462	-6.36124	BC023090	Mm.328953	Zfp472	zinc finger protein 472	chr17 B1	224691	Zfp472
1451786_at	8.47167	8.38464	7.80682	6.82648	6.6147	6.74756	8.22104	6.72958	-1.49146	-2.81174	6.92981e-05	-7.99117	BC026367	Mm.153301	Muc20	mucin 20	chr16 B3	224116	Muc20
1425121_a_at	5.85483	6.20806	7.16826	5.6221	4.88643	4.22415	6.41038	4.91089	-1.49949	-2.82742	0.00890348	-3.52327	BC010247	Mm.441922	BC006965	cDNA sequence BC006965	chr11 E2	217294	BC006965
1417601_at	10.3771	10.4605	9.37546	8.28301	9.18082	8.23387	10.071	8.5659	-1.50511	-2.83847	0.00344897	-4.23215	NM_015811	Mm.103701	Rgs1	regulator of G-protein signaling 1	chr1 F|1 78.0 cM	50778	Rgs1
1443703_at	5.24557	4.89254	3.91461	2.96413	3.39293	3.11467	4.68424	3.15725	-1.52699	-2.88185	0.00182538	-4.74226	BB208080	Mm.255003	Cd28	CD28 antigen	chr1 C1-C3|1 30.1 cM	12487	Cd28
1449130_at	8.80902	8.91701	8.68735	7.46515	6.70303	7.60696	8.80446	7.25838	-1.54608	-2.92022	0.000234586	-6.63633	NM_007639	Mm.1894	Cd1d1	CD1d1 antigen	chr3 F1|3 48.0 cM	12479	Cd1d1
1418649_at	9.52327	9.88396	9.4835	8.24469	8.04329	7.94747	9.63025	8.07848	-1.55177	-2.93176	1.11919e-05	-10.4354	BB284358	Mm.133037	Egln3	EGL nine homolog 3 (C. elegans)	chr12 C1	112407	Egln3
1448961_at	7.86774	8.45362	8.12233	6.89762	6.40315	6.45273	8.14789	6.5845	-1.56339	-2.95548	6.86297e-05	-8.00276	NM_008880	Mm.10306	Plscr2	phospholipid scramblase 2	chr9 E3.3	18828	Plscr2
1452614_at	7.29888	6.44134	6.07764	4.82752	4.86782	5.32302	6.60595	5.00612	-1.59983	-3.03108	0.00104143	-5.21951	BG243248	Mm.297245	Bcl2l15	BCLl2-like 15	chr3 F2.2	229672	Bcl2l15
1451944_a_at	6.29507	4.79461	4.79383	3.62614	3.70904	3.67178	5.2945	3.66899	-1.62551	-3.08552	0.0033059	-4.26518	AB032771	Mm.249221	Tnfsf11	tumor necrosis factor (ligand) superfamily, member 11	chr14 D3|14 45.0 cM	21943	Tnfsf11
1453109_at	7.06203	7.61223	7.59374	6.93413	4.87515	5.52496	7.42266	5.77808	-1.64459	-3.12658	0.00985404	-3.45053	AK013194	Mm.196399	Arsk	arylsulfatase K	chr13 C1	77041	Arsk
1416334_at	7.76907	7.62959	7.72412	6.22913	5.86585	5.95813	7.70759	6.0177	-1.68989	-3.22633	2.19965e-06	-13.151	NM_019573	Mm.440420	Wwox	WW domain-containing oxidoreductase	---	80707	Wwox
1416111_at	9.25657	8.80403	8.43294	6.86235	7.85116	6.6982	8.83118	7.13724	-1.69394	-3.23539	0.00119326	-5.10124	NM_009856	Mm.57175	Cd83	CD83 antigen	chr13 A4-5|13 24.0 cM	12522	Cd83
1452004_at	6.14417	5.60736	4.26287	3.69045	3.6693	3.4589	5.33813	3.60622	-1.73191	-3.32168	0.00431199	-4.0601	AF330212	Mm.4361	Calca	calcitonin/calcitonin-related polypeptide, alpha	chr7 F1|7 54.0 cM	12310	Calca
1436739_at	10.8988	10.407	10.4535	9.52383	7.82051	9.19872	10.5864	8.84768	-1.73875	-3.33745	0.0035371	-4.21254	AI551199	Mm.35062	Agtr1a	angiotensin II receptor, type 1a	chr13 A3.2|13 16.0 cM	11607	Agtr1a
1437967_at	6.9641	6.90838	5.74926	5.04059	4.89344	4.43411	6.54058	4.78938	-1.75121	-3.3664	0.00103458	-5.22528	AV365582	Mm.26579	Ccdc141	coiled-coil domain containing 141	chr2 C3	545428	Ccdc141
1437726_x_at	8.44711	9.23022	7.96786	6.54513	6.82566	6.97799	8.5484	6.78293	-1.76547	-3.39984	0.000524361	-5.84269	BB111335	Mm.2570	C1qb	complement component 1, q subcomponent, beta polypeptide	chr4 D3|4 66.1 cM	12260	C1qb
1441975_at	7.461	7.77075	7.59377	5.74463	5.78907	5.78328	7.60851	5.77233	-1.83618	-3.57063	6.10966e-07	-15.7334	BB008092	Mm.19941	Acpp	acid phosphatase, prostate	chr9 F1	56318	Acpp
1458299_s_at	10.1477	10.7147	9.85903	8.77219	8.28153	8.13855	10.2405	8.39743	-1.84305	-3.58767	0.00012398	-7.32023	BB820441	Mm.57043	Nfkbie	nuclear factor of kappa light polypeptide gene enhancer in B-cells inhibitor, epsilon	chr17 C	18037	Nfkbie
1419004_s_at	9.42354	10.0882	8.63144	7.15932	7.82112	7.58268	9.38105	7.52104	-1.86001	-3.6301	0.00100904	-5.24721	L16462	Mm.425593	Bcl2a1a /// Bcl2a1b /// Bcl2a1d	B-cell leukemia/lymphoma 2 related protein A1a /// B-cell leukemia/lymphoma 2 related protein A1b /// B-cell leukemia/lymphoma 2 related protein A1d	chr9 E3.1 /// chr9 E3.1|9 50.0 cM	12044 /// 12045 /// 12047	Bcl2a1a /// Bcl2a1b /// Bcl2a1d
1449175_at	6.99246	6.9598	5.61102	4.1607	5.20573	4.53737	6.52109	4.6346	-1.88649	-3.69736	0.00232048	-4.54622	NM_008152	Mm.378924	Gpr65	G-protein coupled receptor 65	chr12 E	14744	Gpr65
1450009_at	11.7079	11.688	11.6671	10.7074	10.2008	8.45003	11.6877	9.78609	-1.9016	-3.73628	0.00690053	-3.70843	NM_008522	Mm.282359	Ltf	lactotransferrin	chr9 F|9 70.2 cM	17002	Ltf
1436481_at	7.5407	7.56503	7.04904	5.59416	4.81724	5.90018	7.38492	5.43719	-1.94773	-3.85767	0.000191149	-6.85036	BB729271	Mm.87854	Atp7b	ATPase, Cu++ transporting, beta polypeptide	chr8 A2|8 10.0 cM	11979	Atp7b
1437432_a_at	5.39374	4.38265	5.10336	3.19037	2.89167	2.90822	4.95992	2.99675	-1.96317	-3.89917	8.1063e-05	-7.80563	BM244351	Mm.458309	Trim12	tripartite motif-containing 12	chr7 E3	76681	Trim12
1426930_at	7.42253	8.302	7.2038	6.36211	4.9879	5.68169	7.64278	5.67723	-1.96555	-3.9056	0.00137102	-4.98226	AV327653	Mm.266435	Celf4	CUGBP, Elav-like family member 4	chr18 B1	108013	Celf4
1435665_at	5.86192	6.29082	5.88399	3.84995	4.18547	4.09347	6.01224	4.04296	-1.96928	-3.91573	3.29491e-06	-12.4222	BM241342	Mm.277377	AI451617	expressed sequence AI451617	chr7 E3	209387	AI451617
1452240_at	7.41764	8.04725	6.87778	5.89122	4.6889	5.50929	7.44756	5.36314	-2.08442	-4.24104	0.000693142	-5.58365	AV327653	Mm.266435	Celf4	CUGBP, Elav-like family member 4	chr18 B1	108013	Celf4
1424857_a_at	6.27756	6.61348	6.3311	4.09297	4.38204	4.41525	6.40738	4.29675	-2.11063	-4.31879	1.01274e-06	-14.6624	AF220142	Mm.326945	Trim34	tripartite motif-containing 34	chr7 F1	94094	Trim34
1424341_s_at	6.28282	6.7741	5.70196	3.73986	4.42638	4.15477	6.25296	4.107	-2.14596	-4.42586	0.000109927	-7.45515	AW146252	---	Pcdha1 /// Pcdha10 /// Pcdha11 /// Pcdha12 /// Pcdha2 /// Pcdha3 /// Pcdha4 /// Pcdha5 /// Pcdha6 /// Pcdha7 /// Pcdha8 /// Pcdha9 /// Pcdhac1 /// Pcdhac2	protocadherin alpha 1 /// protocadherin alpha 10 /// protocadherin alpha 11 /// protocadherin alpha 12 /// protocadherin alpha 2 /// protocadherin alpha 3 /// protocadherin alpha 4 /// protocadherin alpha 5 /// protocadherin alpha 6 /// protocadherin alpha 7 /// protocadherin alpha 8 /// protocadherin alpha 9 /// protocadherin alpha subfamily C, 1 /// protocadherin alpha subfamily C, 2	chr18 B2-B3 /// chr18 B3	116731 /// 12936 /// 12937 /// 12939 /// 12941 /// 12942 /// 12943 /// 192161 /// 192163 /// 192164 /// 353234 /// 353235 /// 353236 /// 353237	Pcdha1 /// Pcdha10 /// Pcdha11 /// Pcdha12 /// Pcdha2 /// Pcdha3 /// Pcdha4 /// Pcdha5 /// Pcdha6 /// Pcdha7 /// Pcdha8 /// Pcdha9 /// Pcdhac1 /// Pcdhac2
1435939_s_at	7.76183	8.44018	8.13786	6.60302	4.16157	6.01426	8.11329	5.59295	-2.52034	-5.73718	0.00268067	-4.43051	AV282151	Mm.206911	Hepacam2	HEPACAM family member 2	chr6 A1	101202	Hepacam2
1421551_s_at	9.36188	9.68139	9.06322	7.64449	5.25449	7.15066	9.36883	6.68321	-2.68562	-6.43356	0.00172275	-4.79022	NM_011940	Mm.218770	Ifi202b	interferon activated gene 202B	chr1 H3	26388	Ifi202b
1420798_s_at	8.38092	9.1557	7.91935	5.45655	5.91883	5.96504	8.48532	5.78014	-2.70518	-6.5214	3.55603e-05	-8.82176	NM_054072	---	Pcdha1 /// Pcdha10 /// Pcdha11 /// Pcdha12 /// Pcdha2 /// Pcdha3 /// Pcdha4 /// Pcdha5 /// Pcdha6 /// Pcdha7 /// Pcdha8 /// Pcdha9 /// Pcdhac1 /// Pcdhac2	protocadherin alpha 1 /// protocadherin alpha 10 /// protocadherin alpha 11 /// protocadherin alpha 12 /// protocadherin alpha 2 /// protocadherin alpha 3 /// protocadherin alpha 4 /// protocadherin alpha 5 /// protocadherin alpha 6 /// protocadherin alpha 7 /// protocadherin alpha 8 /// protocadherin alpha 9 /// protocadherin alpha subfamily C, 1 /// protocadherin alpha subfamily C, 2	chr18 B2-B3 /// chr18 B3	116731 /// 12936 /// 12937 /// 12939 /// 12941 /// 12942 /// 12943 /// 192161 /// 192163 /// 192164 /// 353234 /// 353235 /// 353236 /// 353237	Pcdha1 /// Pcdha10 /// Pcdha11 /// Pcdha12 /// Pcdha2 /// Pcdha3 /// Pcdha4 /// Pcdha5 /// Pcdha6 /// Pcdha7 /// Pcdha8 /// Pcdha9 /// Pcdhac1 /// Pcdhac2
1419083_at	9.4566	7.54992	6.95118	4.97517	4.47916	5.48788	7.9859	4.98074	-3.00516	-8.02868	0.0013812	-4.97597	NM_011613	Mm.249221	Tnfsf11	tumor necrosis factor (ligand) superfamily, member 11	chr14 D3|14 45.0 cM	21943	Tnfsf11
1457666_s_at	10.2344	10.9811	10.2307	8.6221	5.10543	8.04678	10.4821	7.2581	-3.22397	-9.34352	0.00539154	-3.89128	AV229143	Mm.218770	Ifi202b	interferon activated gene 202B	chr1 H3	26388	Ifi202b
1449347_a_at	8.08546	8.08855	7.91108	3.52852	6.30905	3.60315	8.02836	4.48024	-3.54812	-11.6974	0.00106037	-5.20375	NM_021365	Mm.104764	Xlr4a /// Xlr4b /// Xlr4c	X-linked lymphocyte-regulated 4A /// X-linked lymphocyte-regulated 4B /// X-linked lymphocyte-regulated 4C	chrX A7.3 /// chrX A7.3|X 29.0 cM	27083 /// 434794 /// 72891	Xlr4a /// Xlr4b /// Xlr4c
